# Supplementary material for: Molecular characterization of patients with pathologic complete response or early failure after neoadjuvant chemotherapy for locally advanced breast cancer using next generation sequencing and nCounter assay
Source: Oncotarget. 2015 May 12;6(27):24499–510. doi: 10.18632/oncotarget.4119 (PMC4695201; doi:10.18632/oncotarget.4119)
Supplement: Supplementary file 2 [file oncotarget-06-24499-s002.xlsx]

## Sheet: Supplementary Table 1
Gene	Accession_number	COSMIC_id	CDS_mut_syntax	AA_mut_syntax	Strand	HG19_coordinates	Amplicon_id	Insert	Target_url
BRAF	NM_004333	449	c.1391G>A	p.G464E	-	7:140481417-140481417	1308445	ACTGTTCCAAATGATCCAGATCCAATTCTTTGTCCCACTGTAATCTGCCCATCAGGAATCTCCCAATCATCACTCGAGTCCCGTCTACCAAGTGTTTTCTTGATAAAAA	http://www.sanger.ac.uk/perl/genetics/CGP/cosmic?action=mut_summary&id=449
BRAF	NM_004333	450	c.1391G>T	p.G464V	-	7:140481417-140481417	1308445	ACTGTTCCAAATGATCCAGATCCAATTCTTTGTCCCACTGTAATCTGCCCATCAGGAATCTCCCAATCATCACTCGAGTCCCGTCTACCAAGTGTTTTCTTGATAAAAA	http://www.sanger.ac.uk/perl/genetics/CGP/cosmic?action=mut_summary&id=450
BRAF	NM_004333	451	c.1397G>T	p.G466V	-	7:140481411-140481411	1308445	ACTGTTCCAAATGATCCAGATCCAATTCTTTGTCCCACTGTAATCTGCCCATCAGGAATCTCCCAATCATCACTCGAGTCCCGTCTACCAAGTGTTTTCTTGATAAAAA	http://www.sanger.ac.uk/perl/genetics/CGP/cosmic?action=mut_summary&id=451
BRAF	NM_004333	452	c.1397G>C	p.G466A	-	7:140481411-140481411	1308445	ACTGTTCCAAATGATCCAGATCCAATTCTTTGTCCCACTGTAATCTGCCCATCAGGAATCTCCCAATCATCACTCGAGTCCCGTCTACCAAGTGTTTTCTTGATAAAAA	http://www.sanger.ac.uk/perl/genetics/CGP/cosmic?action=mut_summary&id=452
BRAF	NM_004333	453	c.1397G>A	p.G466E	-	7:140481411-140481411	1308445	ACTGTTCCAAATGATCCAGATCCAATTCTTTGTCCCACTGTAATCTGCCCATCAGGAATCTCCCAATCATCACTCGAGTCCCGTCTACCAAGTGTTTTCTTGATAAAAA	http://www.sanger.ac.uk/perl/genetics/CGP/cosmic?action=mut_summary&id=453
BRAF	NM_004333	455	c.1405G>C	p.G469R	-	7:140481403-140481403	1308445	ACTGTTCCAAATGATCCAGATCCAATTCTTTGTCCCACTGTAATCTGCCCATCAGGAATCTCCCAATCATCACTCGAGTCCCGTCTACCAAGTGTTTTCTTGATAAAAA	http://www.sanger.ac.uk/perl/genetics/CGP/cosmic?action=mut_summary&id=455
BRAF	NM_004333	457	c.1405G>A	p.G469R	-	7:140481403-140481403	1308445	ACTGTTCCAAATGATCCAGATCCAATTCTTTGTCCCACTGTAATCTGCCCATCAGGAATCTCCCAATCATCACTCGAGTCCCGTCTACCAAGTGTTTTCTTGATAAAAA	http://www.sanger.ac.uk/perl/genetics/CGP/cosmic?action=mut_summary&id=457
BRAF	NM_004333	458	c.1405_1406GG>TC	p.G469S	-	7:140481402-140481403	1308445	ACTGTTCCAAATGATCCAGATCCAATTCTTTGTCCCACTGTAATCTGCCCATCAGGAATCTCCCAATCATCACTCGAGTCCCGTCTACCAAGTGTTTTCTTGATAAAAA	http://www.sanger.ac.uk/perl/genetics/CGP/cosmic?action=mut_summary&id=458
BRAF	NM_004333	459	c.1406G>T	p.G469V	-	7:140481402-140481402	1308445	ACTGTTCCAAATGATCCAGATCCAATTCTTTGTCCCACTGTAATCTGCCCATCAGGAATCTCCCAATCATCACTCGAGTCCCGTCTACCAAGTGTTTTCTTGATAAAAA	http://www.sanger.ac.uk/perl/genetics/CGP/cosmic?action=mut_summary&id=459
BRAF	NM_004333	460	c.1406G>C	p.G469A	-	7:140481402-140481402	1308445	ACTGTTCCAAATGATCCAGATCCAATTCTTTGTCCCACTGTAATCTGCCCATCAGGAATCTCCCAATCATCACTCGAGTCCCGTCTACCAAGTGTTTTCTTGATAAAAA	http://www.sanger.ac.uk/perl/genetics/CGP/cosmic?action=mut_summary&id=460
BRAF	NM_004333	461	c.1406G>A	p.G469E	-	7:140481402-140481402	1308445	ACTGTTCCAAATGATCCAGATCCAATTCTTTGTCCCACTGTAATCTGCCCATCAGGAATCTCCCAATCATCACTCGAGTCCCGTCTACCAAGTGTTTTCTTGATAAAAA	http://www.sanger.ac.uk/perl/genetics/CGP/cosmic?action=mut_summary&id=461
BRAF	NM_004333	462	c.1742A>G	p.N581S	-	7:140453193-140453193	304699	CTCCATCGAGATTTCACTGTAGCTAGACCAAAATCACCTATTTTTACTGTGAGGTCTTCATGAAGAAATATATCTGAGGTGTAGTAAGTAAAGGAAAACAGTA	http://www.sanger.ac.uk/perl/genetics/CGP/cosmic?action=mut_summary&id=462
BRAF	NM_004333	463	c.1756G>A	p.E586K	-	7:140453179-140453179	304699	CTCCATCGAGATTTCACTGTAGCTAGACCAAAATCACCTATTTTTACTGTGAGGTCTTCATGAAGAAATATATCTGAGGTGTAGTAAGTAAAGGAAAACAGTA	http://www.sanger.ac.uk/perl/genetics/CGP/cosmic?action=mut_summary&id=463
BRAF	NM_004333	464	c.1760A>C	p.D587A	-	7:140453175-140453175	304699	CTCCATCGAGATTTCACTGTAGCTAGACCAAAATCACCTATTTTTACTGTGAGGTCTTCATGAAGAAATATATCTGAGGTGTAGTAAGTAAAGGAAAACAGTA	http://www.sanger.ac.uk/perl/genetics/CGP/cosmic?action=mut_summary&id=464
BRAF	NM_004333	465	c.1761C>G	p.D587E	-	7:140453174-140453174	304699	CTCCATCGAGATTTCACTGTAGCTAGACCAAAATCACCTATTTTTACTGTGAGGTCTTCATGAAGAAATATATCTGAGGTGTAGTAAGTAAAGGAAAACAGTA	http://www.sanger.ac.uk/perl/genetics/CGP/cosmic?action=mut_summary&id=465
BRAF	NM_004333	466	c.1781A>T	p.D594V	-	7:140453154-140453154	304699	CTCCATCGAGATTTCACTGTAGCTAGACCAAAATCACCTATTTTTACTGTGAGGTCTTCATGAAGAAATATATCTGAGGTGTAGTAAGTAAAGGAAAACAGTA	http://www.sanger.ac.uk/perl/genetics/CGP/cosmic?action=mut_summary&id=466
BRAF	NM_004333	467	c.1781A>G	p.D594G	-	7:140453154-140453154	304699	CTCCATCGAGATTTCACTGTAGCTAGACCAAAATCACCTATTTTTACTGTGAGGTCTTCATGAAGAAATATATCTGAGGTGTAGTAAGTAAAGGAAAACAGTA	http://www.sanger.ac.uk/perl/genetics/CGP/cosmic?action=mut_summary&id=467
BRAF	NM_004333	468	c.1785T>G	p.F595L	-	7:140453150-140453150	304699	CTCCATCGAGATTTCACTGTAGCTAGACCAAAATCACCTATTTTTACTGTGAGGTCTTCATGAAGAAATATATCTGAGGTGTAGTAAGTAAAGGAAAACAGTA	http://www.sanger.ac.uk/perl/genetics/CGP/cosmic?action=mut_summary&id=468
BRAF	NM_004333	469	c.1786G>C	p.G596R	-	7:140453149-140453149	304699	CTCCATCGAGATTTCACTGTAGCTAGACCAAAATCACCTATTTTTACTGTGAGGTCTTCATGAAGAAATATATCTGAGGTGTAGTAAGTAAAGGAAAACAGTA	http://www.sanger.ac.uk/perl/genetics/CGP/cosmic?action=mut_summary&id=469
BRAF	NM_004333	470	c.1789C>G	p.L597V	-	7:140453146-140453146	304699	CTCCATCGAGATTTCACTGTAGCTAGACCAAAATCACCTATTTTTACTGTGAGGTCTTCATGAAGAAATATATCTGAGGTGTAGTAAGTAAAGGAAAACAGTA	http://www.sanger.ac.uk/perl/genetics/CGP/cosmic?action=mut_summary&id=470
BRAF	NM_004333	471	c.1790T>G	p.L597R	-	7:140453145-140453145	304699	CTCCATCGAGATTTCACTGTAGCTAGACCAAAATCACCTATTTTTACTGTGAGGTCTTCATGAAGAAATATATCTGAGGTGTAGTAAGTAAAGGAAAACAGTA	http://www.sanger.ac.uk/perl/genetics/CGP/cosmic?action=mut_summary&id=471
BRAF	NM_004333	472	c.1796C>T	p.T599I	-	7:140453139-140453139	304699	CTCCATCGAGATTTCACTGTAGCTAGACCAAAATCACCTATTTTTACTGTGAGGTCTTCATGAAGAAATATATCTGAGGTGTAGTAAGTAAAGGAAAACAGTA	http://www.sanger.ac.uk/perl/genetics/CGP/cosmic?action=mut_summary&id=472
BRAF	NM_004333	473	c.1798_1799GT>AA	p.V600K	-	7:140453136-140453137	304699	CTCCATCGAGATTTCACTGTAGCTAGACCAAAATCACCTATTTTTACTGTGAGGTCTTCATGAAGAAATATATCTGAGGTGTAGTAAGTAAAGGAAAACAGTA	http://www.sanger.ac.uk/perl/genetics/CGP/cosmic?action=mut_summary&id=473
BRAF	NM_004333	474	c.1798_1799GT>AG	p.V600R	-	7:140453136-140453137	304699	CTCCATCGAGATTTCACTGTAGCTAGACCAAAATCACCTATTTTTACTGTGAGGTCTTCATGAAGAAATATATCTGAGGTGTAGTAAGTAAAGGAAAACAGTA	http://www.sanger.ac.uk/perl/genetics/CGP/cosmic?action=mut_summary&id=474
BRAF	NM_004333	475	c.1799_1800TG>AA	p.V600E	-	7:140453135-140453136	304699	CTCCATCGAGATTTCACTGTAGCTAGACCAAAATCACCTATTTTTACTGTGAGGTCTTCATGAAGAAATATATCTGAGGTGTAGTAAGTAAAGGAAAACAGTA	http://www.sanger.ac.uk/perl/genetics/CGP/cosmic?action=mut_summary&id=475
BRAF	NM_004333	476	c.1799T>A	p.V600E	-	7:140453136-140453136	304699	CTCCATCGAGATTTCACTGTAGCTAGACCAAAATCACCTATTTTTACTGTGAGGTCTTCATGAAGAAATATATCTGAGGTGTAGTAAGTAAAGGAAAACAGTA	http://www.sanger.ac.uk/perl/genetics/CGP/cosmic?action=mut_summary&id=476
BRAF	NM_004333	477	c.1799_1800TG>AT	p.V600D	-	7:140453135-140453136	304699	CTCCATCGAGATTTCACTGTAGCTAGACCAAAATCACCTATTTTTACTGTGAGGTCTTCATGAAGAAATATATCTGAGGTGTAGTAAGTAAAGGAAAACAGTA	http://www.sanger.ac.uk/perl/genetics/CGP/cosmic?action=mut_summary&id=477
BRAF	NM_004333	478	c.1801A>G	p.K601E	-	7:140453134-140453134	304699	CTCCATCGAGATTTCACTGTAGCTAGACCAAAATCACCTATTTTTACTGTGAGGTCTTCATGAAGAAATATATCTGAGGTGTAGTAAGTAAAGGAAAACAGTA	http://www.sanger.ac.uk/perl/genetics/CGP/cosmic?action=mut_summary&id=478
HRAS	NM_005343	480	c.34G>A	p.G12S	-	11:534289-534289	84984	CTGGATGGTCAGCGCACTCTTGCCCACACCGCCGGCGCCCACCACCACCAGCT	http://www.sanger.ac.uk/perl/genetics/CGP/cosmic?action=mut_summary&id=480
HRAS	NM_005343	481	c.34G>T	p.G12C	-	11:534289-534289	84984	CTGGATGGTCAGCGCACTCTTGCCCACACCGCCGGCGCCCACCACCACCAGCT	http://www.sanger.ac.uk/perl/genetics/CGP/cosmic?action=mut_summary&id=481
HRAS	NM_005343	482	c.34G>C	p.G12R	-	11:534289-534289	84984	CTGGATGGTCAGCGCACTCTTGCCCACACCGCCGGCGCCCACCACCACCAGCT	http://www.sanger.ac.uk/perl/genetics/CGP/cosmic?action=mut_summary&id=482
HRAS	NM_005343	483	c.35G>T	p.G12V	-	11:534288-534288	84984	CTGGATGGTCAGCGCACTCTTGCCCACACCGCCGGCGCCCACCACCACCAGCT	http://www.sanger.ac.uk/perl/genetics/CGP/cosmic?action=mut_summary&id=483
HRAS	NM_005343	484	c.35G>A	p.G12D	-	11:534288-534288	84984	CTGGATGGTCAGCGCACTCTTGCCCACACCGCCGGCGCCCACCACCACCAGCT	http://www.sanger.ac.uk/perl/genetics/CGP/cosmic?action=mut_summary&id=484
HRAS	NM_005343	485	c.35G>C	p.G12A	-	11:534288-534288	84984	CTGGATGGTCAGCGCACTCTTGCCCACACCGCCGGCGCCCACCACCACCAGCT	http://www.sanger.ac.uk/perl/genetics/CGP/cosmic?action=mut_summary&id=485
HRAS	NM_005343	486	c.37G>C	p.G13R	-	11:534286-534286	84984	CTGGATGGTCAGCGCACTCTTGCCCACACCGCCGGCGCCCACCACCACCAGCT	http://www.sanger.ac.uk/perl/genetics/CGP/cosmic?action=mut_summary&id=486
HRAS	NM_005343	487	c.37G>A	p.G13S	-	11:534286-534286	84984	CTGGATGGTCAGCGCACTCTTGCCCACACCGCCGGCGCCCACCACCACCAGCT	http://www.sanger.ac.uk/perl/genetics/CGP/cosmic?action=mut_summary&id=487
HRAS	NM_005343	488	c.37G>T	p.G13C	-	11:534286-534286	84984	CTGGATGGTCAGCGCACTCTTGCCCACACCGCCGGCGCCCACCACCACCAGCT	http://www.sanger.ac.uk/perl/genetics/CGP/cosmic?action=mut_summary&id=488
HRAS	NM_005343	489	c.38G>T	p.G13V	-	11:534285-534285	84984	CTGGATGGTCAGCGCACTCTTGCCCACACCGCCGGCGCCCACCACCACCAGCT	http://www.sanger.ac.uk/perl/genetics/CGP/cosmic?action=mut_summary&id=489
HRAS	NM_005343	490	c.38G>A	p.G13D	-	11:534285-534285	84984	CTGGATGGTCAGCGCACTCTTGCCCACACCGCCGGCGCCCACCACCACCAGCT	http://www.sanger.ac.uk/perl/genetics/CGP/cosmic?action=mut_summary&id=490
HRAS	NM_005343	496	c.181C>A	p.Q61K	-	11:533875-533875	120430	GGAAGCCCTCCCCGGTGCGCATGTACTGGTCCCGCATGGCGCTGTACTCCTCCTGGCCGGCGGTATCCAGGATGTCCAACAGGCACGTCTCC	http://www.sanger.ac.uk/perl/genetics/CGP/cosmic?action=mut_summary&id=496
HRAS	NM_005343	498	c.182A>T	p.Q61L	-	11:533874-533874	120430	GGAAGCCCTCCCCGGTGCGCATGTACTGGTCCCGCATGGCGCTGTACTCCTCCTGGCCGGCGGTATCCAGGATGTCCAACAGGCACGTCTCC	http://www.sanger.ac.uk/perl/genetics/CGP/cosmic?action=mut_summary&id=498
HRAS	NM_005343	499	c.182A>G	p.Q61R	-	11:533874-533874	120430	GGAAGCCCTCCCCGGTGCGCATGTACTGGTCCCGCATGGCGCTGTACTCCTCCTGGCCGGCGGTATCCAGGATGTCCAACAGGCACGTCTCC	http://www.sanger.ac.uk/perl/genetics/CGP/cosmic?action=mut_summary&id=499
HRAS	NM_005343	500	c.182A>C	p.Q61P	-	11:533874-533874	120430	GGAAGCCCTCCCCGGTGCGCATGTACTGGTCCCGCATGGCGCTGTACTCCTCCTGGCCGGCGGTATCCAGGATGTCCAACAGGCACGTCTCC	http://www.sanger.ac.uk/perl/genetics/CGP/cosmic?action=mut_summary&id=500
HRAS	NM_005343	501	c.182_183AG>GT	p.Q61R	-	11:533873-533874	120430	GGAAGCCCTCCCCGGTGCGCATGTACTGGTCCCGCATGGCGCTGTACTCCTCCTGGCCGGCGGTATCCAGGATGTCCAACAGGCACGTCTCC	http://www.sanger.ac.uk/perl/genetics/CGP/cosmic?action=mut_summary&id=501
HRAS	NM_005343	502	c.183G>T	p.Q61H	-	11:533873-533873	120430	GGAAGCCCTCCCCGGTGCGCATGTACTGGTCCCGCATGGCGCTGTACTCCTCCTGGCCGGCGGTATCCAGGATGTCCAACAGGCACGTCTCC	http://www.sanger.ac.uk/perl/genetics/CGP/cosmic?action=mut_summary&id=502
HRAS	NM_005343	503	c.183G>C	p.Q61H	-	11:533873-533873	120430	GGAAGCCCTCCCCGGTGCGCATGTACTGGTCCCGCATGGCGCTGTACTCCTCCTGGCCGGCGGTATCCAGGATGTCCAACAGGCACGTCTCC	http://www.sanger.ac.uk/perl/genetics/CGP/cosmic?action=mut_summary&id=503
KRAS	NM_004985	513	c.34_36GGT>TGC	p.G12C	-	12:25398283-25398285	553293	ATGATTCTGAATTAGCTGTATCGTCAAGGCACTCTTGCCTACGCCACCAGCTCCAACTACCACAAGTT	http://www.sanger.ac.uk/perl/genetics/CGP/cosmic?action=mut_summary&id=513
KRAS	NM_004985	515	c.35_36GT>TC	p.G12V	-	12:25398283-25398284	553293	ATGATTCTGAATTAGCTGTATCGTCAAGGCACTCTTGCCTACGCCACCAGCTCCAACTACCACAAGTT	http://www.sanger.ac.uk/perl/genetics/CGP/cosmic?action=mut_summary&id=515
KRAS	NM_004985	516	c.34G>T	p.G12C	-	12:25398285-25398285	553293	ATGATTCTGAATTAGCTGTATCGTCAAGGCACTCTTGCCTACGCCACCAGCTCCAACTACCACAAGTT	http://www.sanger.ac.uk/perl/genetics/CGP/cosmic?action=mut_summary&id=516
KRAS	NM_004985	517	c.34G>A	p.G12S	-	12:25398285-25398285	553293	ATGATTCTGAATTAGCTGTATCGTCAAGGCACTCTTGCCTACGCCACCAGCTCCAACTACCACAAGTT	http://www.sanger.ac.uk/perl/genetics/CGP/cosmic?action=mut_summary&id=517
KRAS	NM_004985	518	c.34G>C	p.G12R	-	12:25398285-25398285	553293	ATGATTCTGAATTAGCTGTATCGTCAAGGCACTCTTGCCTACGCCACCAGCTCCAACTACCACAAGTT	http://www.sanger.ac.uk/perl/genetics/CGP/cosmic?action=mut_summary&id=518
KRAS	NM_004985	520	c.35G>T	p.G12V	-	12:25398284-25398284	553293	ATGATTCTGAATTAGCTGTATCGTCAAGGCACTCTTGCCTACGCCACCAGCTCCAACTACCACAAGTT	http://www.sanger.ac.uk/perl/genetics/CGP/cosmic?action=mut_summary&id=520
KRAS	NM_004985	521	c.35G>A	p.G12D	-	12:25398284-25398284	553293	ATGATTCTGAATTAGCTGTATCGTCAAGGCACTCTTGCCTACGCCACCAGCTCCAACTACCACAAGTT	http://www.sanger.ac.uk/perl/genetics/CGP/cosmic?action=mut_summary&id=521
KRAS	NM_004985	522	c.35G>C	p.G12A	-	12:25398284-25398284	553293	ATGATTCTGAATTAGCTGTATCGTCAAGGCACTCTTGCCTACGCCACCAGCTCCAACTACCACAAGTT	http://www.sanger.ac.uk/perl/genetics/CGP/cosmic?action=mut_summary&id=522
KRAS	NM_004985	526	c.37_39GGC>CGT	p.G13R	-	12:25398280-25398282	553293	ATGATTCTGAATTAGCTGTATCGTCAAGGCACTCTTGCCTACGCCACCAGCTCCAACTACCACAAGTT	http://www.sanger.ac.uk/perl/genetics/CGP/cosmic?action=mut_summary&id=526
KRAS	NM_004985	527	c.37G>T	p.G13C	-	12:25398282-25398282	553293	ATGATTCTGAATTAGCTGTATCGTCAAGGCACTCTTGCCTACGCCACCAGCTCCAACTACCACAAGTT	http://www.sanger.ac.uk/perl/genetics/CGP/cosmic?action=mut_summary&id=527
KRAS	NM_004985	528	c.37G>A	p.G13S	-	12:25398282-25398282	553293	ATGATTCTGAATTAGCTGTATCGTCAAGGCACTCTTGCCTACGCCACCAGCTCCAACTACCACAAGTT	http://www.sanger.ac.uk/perl/genetics/CGP/cosmic?action=mut_summary&id=528
KRAS	NM_004985	529	c.37G>C	p.G13R	-	12:25398282-25398282	553293	ATGATTCTGAATTAGCTGTATCGTCAAGGCACTCTTGCCTACGCCACCAGCTCCAACTACCACAAGTT	http://www.sanger.ac.uk/perl/genetics/CGP/cosmic?action=mut_summary&id=529
KRAS	NM_004985	530	c.38_39GC>TG	p.G13V	-	12:25398280-25398281	553293	ATGATTCTGAATTAGCTGTATCGTCAAGGCACTCTTGCCTACGCCACCAGCTCCAACTACCACAAGTT	http://www.sanger.ac.uk/perl/genetics/CGP/cosmic?action=mut_summary&id=530
KRAS	NM_004985	531	c.38_39GC>AT	p.G13D	-	12:25398280-25398281	553293	ATGATTCTGAATTAGCTGTATCGTCAAGGCACTCTTGCCTACGCCACCAGCTCCAACTACCACAAGTT	http://www.sanger.ac.uk/perl/genetics/CGP/cosmic?action=mut_summary&id=531
KRAS	NM_004985	532	c.38G>A	p.G13D	-	12:25398281-25398281	553293	ATGATTCTGAATTAGCTGTATCGTCAAGGCACTCTTGCCTACGCCACCAGCTCCAACTACCACAAGTT	http://www.sanger.ac.uk/perl/genetics/CGP/cosmic?action=mut_summary&id=532
KRAS	NM_004985	533	c.38G>C	p.G13A	-	12:25398281-25398281	553293	ATGATTCTGAATTAGCTGTATCGTCAAGGCACTCTTGCCTACGCCACCAGCTCCAACTACCACAAGTT	http://www.sanger.ac.uk/perl/genetics/CGP/cosmic?action=mut_summary&id=533
KRAS	NM_004985	534	c.38G>T	p.G13V	-	12:25398281-25398281	553293	ATGATTCTGAATTAGCTGTATCGTCAAGGCACTCTTGCCTACGCCACCAGCTCCAACTACCACAAGTT	http://www.sanger.ac.uk/perl/genetics/CGP/cosmic?action=mut_summary&id=534
KRAS	NM_004985	543	c.64C>A	p.Q22K	-	12:25398255-25398255	553293	ATGATTCTGAATTAGCTGTATCGTCAAGGCACTCTTGCCTACGCCACCAGCTCCAACTACCACAAGTT	http://www.sanger.ac.uk/perl/genetics/CGP/cosmic?action=mut_summary&id=543
KRAS	NM_004985	546	c.175G>A	p.A59T	-	12:25380283-25380283	87927	TTGCACTGTACTCCTCTTGACCTGCTGTGTCGAGAATATCCAAGAGACAGGTTTCTCCATCAATTACTACTTGCTTCCTG	http://www.sanger.ac.uk/perl/genetics/CGP/cosmic?action=mut_summary&id=546
KRAS	NM_004985	549	c.181C>A	p.Q61K	-	12:25380277-25380277	87927	TTGCACTGTACTCCTCTTGACCTGCTGTGTCGAGAATATCCAAGAGACAGGTTTCTCCATCAATTACTACTTGCTTCCTG	http://www.sanger.ac.uk/perl/genetics/CGP/cosmic?action=mut_summary&id=549
KRAS	NM_004985	550	c.181C>G	p.Q61E	-	12:25380277-25380277	87927	TTGCACTGTACTCCTCTTGACCTGCTGTGTCGAGAATATCCAAGAGACAGGTTTCTCCATCAATTACTACTTGCTTCCTG	http://www.sanger.ac.uk/perl/genetics/CGP/cosmic?action=mut_summary&id=550
KRAS	NM_004985	551	c.182A>C	p.Q61P	-	12:25380276-25380276	87927	TTGCACTGTACTCCTCTTGACCTGCTGTGTCGAGAATATCCAAGAGACAGGTTTCTCCATCAATTACTACTTGCTTCCTG	http://www.sanger.ac.uk/perl/genetics/CGP/cosmic?action=mut_summary&id=551
KRAS	NM_004985	552	c.182A>G	p.Q61R	-	12:25380276-25380276	87927	TTGCACTGTACTCCTCTTGACCTGCTGTGTCGAGAATATCCAAGAGACAGGTTTCTCCATCAATTACTACTTGCTTCCTG	http://www.sanger.ac.uk/perl/genetics/CGP/cosmic?action=mut_summary&id=552
KRAS	NM_004985	553	c.182A>T	p.Q61L	-	12:25380276-25380276	87927	TTGCACTGTACTCCTCTTGACCTGCTGTGTCGAGAATATCCAAGAGACAGGTTTCTCCATCAATTACTACTTGCTTCCTG	http://www.sanger.ac.uk/perl/genetics/CGP/cosmic?action=mut_summary&id=553
KRAS	NM_004985	554	c.183A>C	p.Q61H	-	12:25380275-25380275	87927	TTGCACTGTACTCCTCTTGACCTGCTGTGTCGAGAATATCCAAGAGACAGGTTTCTCCATCAATTACTACTTGCTTCCTG	http://www.sanger.ac.uk/perl/genetics/CGP/cosmic?action=mut_summary&id=554
KRAS	NM_004985	555	c.183A>T	p.Q61H	-	12:25380275-25380275	87927	TTGCACTGTACTCCTCTTGACCTGCTGTGTCGAGAATATCCAAGAGACAGGTTTCTCCATCAATTACTACTTGCTTCCTG	http://www.sanger.ac.uk/perl/genetics/CGP/cosmic?action=mut_summary&id=555
NRAS	NM_002524	561	c.34G>C	p.G12R	-	1:115258748-115258748	30373	GGATTGTCAGTGCGCTTTTCCCAACACCACCTGCTCCAACCACCACCA	http://www.sanger.ac.uk/perl/genetics/CGP/cosmic?action=mut_summary&id=561
NRAS	NM_002524	562	c.34G>T	p.G12C	-	1:115258748-115258748	30373	GGATTGTCAGTGCGCTTTTCCCAACACCACCTGCTCCAACCACCACCA	http://www.sanger.ac.uk/perl/genetics/CGP/cosmic?action=mut_summary&id=562
NRAS	NM_002524	563	c.34G>A	p.G12S	-	1:115258748-115258748	30373	GGATTGTCAGTGCGCTTTTCCCAACACCACCTGCTCCAACCACCACCA	http://www.sanger.ac.uk/perl/genetics/CGP/cosmic?action=mut_summary&id=563
NRAS	NM_002524	564	c.35G>A	p.G12D	-	1:115258747-115258747	30373	GGATTGTCAGTGCGCTTTTCCCAACACCACCTGCTCCAACCACCACCA	http://www.sanger.ac.uk/perl/genetics/CGP/cosmic?action=mut_summary&id=564
NRAS	NM_002524	565	c.35G>C	p.G12A	-	1:115258747-115258747	30373	GGATTGTCAGTGCGCTTTTCCCAACACCACCTGCTCCAACCACCACCA	http://www.sanger.ac.uk/perl/genetics/CGP/cosmic?action=mut_summary&id=565
NRAS	NM_002524	566	c.35G>T	p.G12V	-	1:115258747-115258747	30373	GGATTGTCAGTGCGCTTTTCCCAACACCACCTGCTCCAACCACCACCA	http://www.sanger.ac.uk/perl/genetics/CGP/cosmic?action=mut_summary&id=566
NRAS	NM_002524	569	c.37G>C	p.G13R	-	1:115258745-115258745	30373	GGATTGTCAGTGCGCTTTTCCCAACACCACCTGCTCCAACCACCACCA	http://www.sanger.ac.uk/perl/genetics/CGP/cosmic?action=mut_summary&id=569
NRAS	NM_002524	570	c.37G>T	p.G13C	-	1:115258745-115258745	30373	GGATTGTCAGTGCGCTTTTCCCAACACCACCTGCTCCAACCACCACCA	http://www.sanger.ac.uk/perl/genetics/CGP/cosmic?action=mut_summary&id=570
NRAS	NM_002524	571	c.37G>A	p.G13S	-	1:115258745-115258745	30373	GGATTGTCAGTGCGCTTTTCCCAACACCACCTGCTCCAACCACCACCA	http://www.sanger.ac.uk/perl/genetics/CGP/cosmic?action=mut_summary&id=571
NRAS	NM_002524	572	c.38_39GT>TC	p.G13V	-	1:115258743-115258744	30373	GGATTGTCAGTGCGCTTTTCCCAACACCACCTGCTCCAACCACCACCA	http://www.sanger.ac.uk/perl/genetics/CGP/cosmic?action=mut_summary&id=572
NRAS	NM_002524	573	c.38G>A	p.G13D	-	1:115258744-115258744	30373	GGATTGTCAGTGCGCTTTTCCCAACACCACCTGCTCCAACCACCACCA	http://www.sanger.ac.uk/perl/genetics/CGP/cosmic?action=mut_summary&id=573
NRAS	NM_002524	574	c.38G>T	p.G13V	-	1:115258744-115258744	30373	GGATTGTCAGTGCGCTTTTCCCAACACCACCTGCTCCAACCACCACCA	http://www.sanger.ac.uk/perl/genetics/CGP/cosmic?action=mut_summary&id=574
NRAS	NM_002524	575	c.38G>C	p.G13A	-	1:115258744-115258744	30373	GGATTGTCAGTGCGCTTTTCCCAACACCACCTGCTCCAACCACCACCA	http://www.sanger.ac.uk/perl/genetics/CGP/cosmic?action=mut_summary&id=575
NRAS	NM_002524	577	c.52G>A	p.A18T	-	1:115258730-115258730	30373	GGATTGTCAGTGCGCTTTTCCCAACACCACCTGCTCCAACCACCACCA	http://www.sanger.ac.uk/perl/genetics/CGP/cosmic?action=mut_summary&id=577
NRAS	NM_002524	579	c.181_182CA>AG	p.Q61R	-	1:115256529-115256530	30014	TCTCTCATGGCACTGTACTCTTCTTGTCCAGCTGTATCCAGTATGTCCAA	http://www.sanger.ac.uk/perl/genetics/CGP/cosmic?action=mut_summary&id=579
NRAS	NM_002524	580	c.181C>A	p.Q61K	-	1:115256530-115256530	30014	TCTCTCATGGCACTGTACTCTTCTTGTCCAGCTGTATCCAGTATGTCCAA	http://www.sanger.ac.uk/perl/genetics/CGP/cosmic?action=mut_summary&id=580
NRAS	NM_002524	581	c.181C>G	p.Q61E	-	1:115256530-115256530	30014	TCTCTCATGGCACTGTACTCTTCTTGTCCAGCTGTATCCAGTATGTCCAA	http://www.sanger.ac.uk/perl/genetics/CGP/cosmic?action=mut_summary&id=581
NRAS	NM_002524	582	c.182A>C	p.Q61P	-	1:115256529-115256529	30014	TCTCTCATGGCACTGTACTCTTCTTGTCCAGCTGTATCCAGTATGTCCAA	http://www.sanger.ac.uk/perl/genetics/CGP/cosmic?action=mut_summary&id=582
NRAS	NM_002524	583	c.182A>T	p.Q61L	-	1:115256529-115256529	30014	TCTCTCATGGCACTGTACTCTTCTTGTCCAGCTGTATCCAGTATGTCCAA	http://www.sanger.ac.uk/perl/genetics/CGP/cosmic?action=mut_summary&id=583
NRAS	NM_002524	584	c.182A>G	p.Q61R	-	1:115256529-115256529	30014	TCTCTCATGGCACTGTACTCTTCTTGTCCAGCTGTATCCAGTATGTCCAA	http://www.sanger.ac.uk/perl/genetics/CGP/cosmic?action=mut_summary&id=584
NRAS	NM_002524	585	c.183A>T	p.Q61H	-	1:115256528-115256528	30014	TCTCTCATGGCACTGTACTCTTCTTGTCCAGCTGTATCCAGTATGTCCAA	http://www.sanger.ac.uk/perl/genetics/CGP/cosmic?action=mut_summary&id=585
NRAS	NM_002524	586	c.183A>C	p.Q61H	-	1:115256528-115256528	30014	TCTCTCATGGCACTGTACTCTTCTTGTCCAGCTGTATCCAGTATGTCCAA	http://www.sanger.ac.uk/perl/genetics/CGP/cosmic?action=mut_summary&id=586
FGFR1	NM_000604	601	c.374C>T	p.S125L	-	8:38285938-38285938	71600	TTCTCCTCTGAAGAGGAGTCATCATCATCATCATCATCCTCCGAGGAGGGGAGAGC	http://www.sanger.ac.uk/perl/genetics/CGP/cosmic?action=mut_summary&id=601
ERBB2	NM_004448	681	c.2335_2336ins9	p.S779_P780insVGS	+	17:37881006-37881007	93379	GTGATGGCTGGTGTGGGCTCCCCATATGTCTCCCGCCTTCTGGGCATCTGCCTGACATCCACGGTGCAGCTGGT	http://www.sanger.ac.uk/perl/genetics/CGP/cosmic?action=mut_summary&id=681
ERBB2	NM_004448	682	c.2322_2323ins12	p.M774_A775insAYVM	+	17:37880993-37880994	93379	GTGATGGCTGGTGTGGGCTCCCCATATGTCTCCCGCCTTCTGGGCATCTGCCTGACATCCACGGTGCAGCTGGT	http://www.sanger.ac.uk/perl/genetics/CGP/cosmic?action=mut_summary&id=682
ERBB2	NM_004448	683	c.2263_2264TT>CC	p.L755P	+	17:37880219-37880220	484410	AAGTGTTGAGGGAAAACACATCCCCCAAAGCCAACAAAGAAATCTTAGACGTAAGCCCCTCCACCCTCTCC	http://www.sanger.ac.uk/perl/genetics/CGP/cosmic?action=mut_summary&id=683
ERBB2	NM_004448	685	c.2326G>A	p.G776S	+	17:37880997-37880997	93379	GTGATGGCTGGTGTGGGCTCCCCATATGTCTCCCGCCTTCTGGGCATCTGCCTGACATCCACGGTGCAGCTGGT	http://www.sanger.ac.uk/perl/genetics/CGP/cosmic?action=mut_summary&id=685
MET	NM_000245	690	c.3742T>C	p.Y1248H	+	7:116423413-116423413	64212	TATGATAAAGAATACTATAGTGTACACAACAAAACAGGTGCAAAGCTGCCAGTGAAGTGGATG	http://www.sanger.ac.uk/perl/genetics/CGP/cosmic?action=mut_summary&id=690
MET	NM_000245	691	c.3803T>C	p.M1268T	+	7:116423474-116423474	64212	TATGATAAAGAATACTATAGTGTACACAACAAAACAGGTGCAAAGCTGCCAGTGAAGTGGATG	http://www.sanger.ac.uk/perl/genetics/CGP/cosmic?action=mut_summary&id=691
MET	NM_000245	696	c.3334C>T	p.H1112Y	+	7:116417463-116417463	62615	TTTCTTTTGCACAGGGCATTTTGGTTGTGTATATCATGGGACTTTGTTGGACAATGATGGCAAGAAAATTCACTGTGC	http://www.sanger.ac.uk/perl/genetics/CGP/cosmic?action=mut_summary&id=696
MET	NM_000245	699	c.3743A>G	p.Y1248C	+	7:116423414-116423414	64212	TATGATAAAGAATACTATAGTGTACACAACAAAACAGGTGCAAAGCTGCCAGTGAAGTGGATG	http://www.sanger.ac.uk/perl/genetics/CGP/cosmic?action=mut_summary&id=699
MET	NM_000245	700	c.3757T>G	p.Y1253D	+	7:116423428-116423428	64212	TATGATAAAGAATACTATAGTGTACACAACAAAACAGGTGCAAAGCTGCCAGTGAAGTGGATG	http://www.sanger.ac.uk/perl/genetics/CGP/cosmic?action=mut_summary&id=700
MET	NM_000245	703	c.3335A>G	p.H1112R	+	7:116417464-116417464	62615	TTTCTTTTGCACAGGGCATTTTGGTTGTGTATATCATGGGACTTTGTTGGACAATGATGGCAAGAAAATTCACTGTGC	http://www.sanger.ac.uk/perl/genetics/CGP/cosmic?action=mut_summary&id=703
MET	NM_000245	706	c.504G>T	p.E168D	+	7:116339642-116339642	61096	ATATTCTCCCCACAGATAGAAGAGCCCAGCCAGTGTCCTGACTGTGTGGTGAGCGCCCTGGGAGCCAAAGTCCTTTCAT	http://www.sanger.ac.uk/perl/genetics/CGP/cosmic?action=mut_summary&id=706
MET	NM_000245	707	c.3029C>T	p.T1010I	+	7:116411990-116411990	62593	GAGTACACACTCCTCATTTGGATAGGCTTGTAAGTGCCCGAAGTGTAAGCCCAACTACAGAAATGGTTTCAAATG	http://www.sanger.ac.uk/perl/genetics/CGP/cosmic?action=mut_summary&id=707
MET	NM_000245	710	c.1124A>G	p.N375S	+	7:116340262-116340262	61118	TGTGTGCATTCCCTATCAAATATGTCAACGACTTCTTCAACAAGATCGTCAAC	http://www.sanger.ac.uk/perl/genetics/CGP/cosmic?action=mut_summary&id=710
FGFR3	NM_000142	714	c.742C>T	p.R248C	+	4:1803564-1803564	508777	CTGCCCCCACAGAGCGCTCCCCGCACCGGCCCATCCTGCAGGCGGGGCTGCCGGCCAACCAGACGGCGGTGCTGGGC	http://www.sanger.ac.uk/perl/genetics/CGP/cosmic?action=mut_summary&id=714
FGFR3	NM_000142	715	c.746C>G	p.S249C	+	4:1803568-1803568	508777	CTGCCCCCACAGAGCGCTCCCCGCACCGGCCCATCCTGCAGGCGGGGCTGCCGGCCAACCAGACGGCGGTGCTGGGC	http://www.sanger.ac.uk/perl/genetics/CGP/cosmic?action=mut_summary&id=715
FGFR3	NM_000142	719	c.1948A>G	p.K650E	+	4:1807889-1807889	411633	CAGACTTCGGGCTGGCCCGGGACGTGCACAACCTCGACTACTACAAGAAGACGACCAACGTGAGCCCGGCCCTGGGGTGCGGGGGTGGGG	http://www.sanger.ac.uk/perl/genetics/CGP/cosmic?action=mut_summary&id=719
FGFR3	NM_000142	720	c.1949A>T	p.K650M	+	4:1807890-1807890	411633	CAGACTTCGGGCTGGCCCGGGACGTGCACAACCTCGACTACTACAAGAAGACGACCAACGTGAGCCCGGCCCTGGGGTGCGGGGGTGGGG	http://www.sanger.ac.uk/perl/genetics/CGP/cosmic?action=mut_summary&id=720
FGFR3	NM_000142	721	c.1172C>A	p.A391E	+	4:1806153-1806153	142574	CAGCTACGGGGTGGGCTTCTTCCTGTTCATCCTGGTGGTGGCGGCTGTGACGCTCTGCCGCCTGCGCAGCCCCCCCAAGAAAGGCCTGGGCTCCCCC	http://www.sanger.ac.uk/perl/genetics/CGP/cosmic?action=mut_summary&id=721
FGFR3	NM_000142	726	c.1948A>C	p.K650Q	+	4:1807889-1807889	411633	CAGACTTCGGGCTGGCCCGGGACGTGCACAACCTCGACTACTACAAGAAGACGACCAACGTGAGCCCGGCCCTGGGGTGCGGGGGTGGGG	http://www.sanger.ac.uk/perl/genetics/CGP/cosmic?action=mut_summary&id=726
FGFR3	NM_000142	729	c.2381_2381T>GA	p.L794fs*23	+	4:1808949-1808949	505293	CACGACCTGCTGCCCCCGGCCCCACCCAGCAGTGGGGGCTCGCGGACGTGAAGGGCCACTGGTCCCCAA	http://www.sanger.ac.uk/perl/genetics/CGP/cosmic?action=mut_summary&id=729
FGFR3	NM_000142	731	c.1949A>C	p.K650T	+	4:1807890-1807890	411633	CAGACTTCGGGCTGGCCCGGGACGTGCACAACCTCGACTACTACAAGAAGACGACCAACGTGAGCCCGGCCCTGGGGTGCGGGGGTGGGG	http://www.sanger.ac.uk/perl/genetics/CGP/cosmic?action=mut_summary&id=731
PDGFRA	NM_006206	736	c.2525A>T	p.D842V	+	4:55152093-55152093	234145	TGGCTGCTCGCAACGTCCTCCTGGCACAAGGAAAAATTGTGAAGATCTGTGACTTTGGCCTGGCCAGAGACATCATGCATGATTCG	http://www.sanger.ac.uk/perl/genetics/CGP/cosmic?action=mut_summary&id=736
PDGFRA	NM_006206	737	c.2524_2535del12	p.D842_H845del	+	4:55152092-55152103	234145	TGGCTGCTCGCAACGTCCTCCTGGCACAAGGAAAAATTGTGAAGATCTGTGACTTTGGCCTGGCCAGAGACATCATGCATGATTCG	http://www.sanger.ac.uk/perl/genetics/CGP/cosmic?action=mut_summary&id=737
PDGFRA	NM_006206	739	c.1682T>A	p.V561D	+	4:55141036-55141036	43181	CTGTCCTGGTCATTTATAGAAACCGAGGTATGAAATTCGCTGGAGGGTCATTGAATCAATCAGCCCAGATGGACA	http://www.sanger.ac.uk/perl/genetics/CGP/cosmic?action=mut_summary&id=739
PDGFRA	NM_006206	741	c.1678_1692del15	p.R560_S564del	+	4:55141032-55141046	43181	CTGTCCTGGTCATTTATAGAAACCGAGGTATGAAATTCGCTGGAGGGTCATTGAATCAATCAGCCCAGATGGACA	http://www.sanger.ac.uk/perl/genetics/CGP/cosmic?action=mut_summary&id=741
PDGFRA	NM_006206	743	c.2021C>T	p.T674I	+	4:55144547-55144547	43200	CCCATAGGCCCCATTTACATCATCACAGAGTATTGCTTCTATGGAGATTTGGTCAACTATTTGCATA	http://www.sanger.ac.uk/perl/genetics/CGP/cosmic?action=mut_summary&id=743
PIK3CA	NM_006218.1	746	c.263G>A	p.R88Q	+	3:178916876-178916876	36101	GAAAGGGAAGAATTTTTTGATGAAACAAGACGACTTTGTGACCTTCGGCTTTTTCAACCCTTT	http://www.sanger.ac.uk/perl/genetics/CGP/cosmic?action=mut_summary&id=746
PIK3CA	NM_006218.1	754	c.1035T>A	p.N345K	+	3:178921553-178921553	554194	GTTATAAATAGTGCACTCAGAATAAAAATTCTTTGTGCAACCTACGTGAATGTAAATATTCGAGACAT	http://www.sanger.ac.uk/perl/genetics/CGP/cosmic?action=mut_summary&id=754
PIK3CA	NM_006218.1	757	c.1258T>C	p.C420R	+	3:178927980-178927980	36569	TTTATAATTTAGACTAGTGAATATTTTTCTTTGTTTTTTAAGGAACACTGTCCAT	http://www.sanger.ac.uk/perl/genetics/CGP/cosmic?action=mut_summary&id=757
PIK3CA	NM_006218.1	759	c.1616C>G	p.P539R	+	3:178936074-178936074	35831	ATTTCTACACGAGATCCTCTCTCTGAAATCACTGAGCAGGAGAAAGATTTTCTA	http://www.sanger.ac.uk/perl/genetics/CGP/cosmic?action=mut_summary&id=759
PIK3CA	NM_006218.1	760	c.1624G>A	p.E542K	+	3:178936082-178936082	35831	ATTTCTACACGAGATCCTCTCTCTGAAATCACTGAGCAGGAGAAAGATTTTCTA	http://www.sanger.ac.uk/perl/genetics/CGP/cosmic?action=mut_summary&id=760
PIK3CA	NM_006218.1	762	c.1625A>T	p.E542V	+	3:178936083-178936083	35831	ATTTCTACACGAGATCCTCTCTCTGAAATCACTGAGCAGGAGAAAGATTTTCTA	http://www.sanger.ac.uk/perl/genetics/CGP/cosmic?action=mut_summary&id=762
PIK3CA	NM_006218.1	763	c.1633G>A	p.E545K	+	3:178936091-178936091	35831	ATTTCTACACGAGATCCTCTCTCTGAAATCACTGAGCAGGAGAAAGATTTTCTA	http://www.sanger.ac.uk/perl/genetics/CGP/cosmic?action=mut_summary&id=763
PIK3CA	NM_006218.1	764	c.1634A>G	p.E545G	+	3:178936092-178936092	35831	ATTTCTACACGAGATCCTCTCTCTGAAATCACTGAGCAGGAGAAAGATTTTCTA	http://www.sanger.ac.uk/perl/genetics/CGP/cosmic?action=mut_summary&id=764
PIK3CA	NM_006218.1	765	c.1635G>T	p.E545D	+	3:178936093-178936093	35831	ATTTCTACACGAGATCCTCTCTCTGAAATCACTGAGCAGGAGAAAGATTTTCTA	http://www.sanger.ac.uk/perl/genetics/CGP/cosmic?action=mut_summary&id=765
PIK3CA	NM_006218.1	766	c.1636C>A	p.Q546K	+	3:178936094-178936094	35831	ATTTCTACACGAGATCCTCTCTCTGAAATCACTGAGCAGGAGAAAGATTTTCTA	http://www.sanger.ac.uk/perl/genetics/CGP/cosmic?action=mut_summary&id=766
PIK3CA	NM_006218.1	767	c.1637A>C	p.Q546P	+	3:178936095-178936095	35831	ATTTCTACACGAGATCCTCTCTCTGAAATCACTGAGCAGGAGAAAGATTTTCTA	http://www.sanger.ac.uk/perl/genetics/CGP/cosmic?action=mut_summary&id=767
PIK3CA	NM_006218.1	771	c.3073A>G	p.T1025A	+	3:178952018-178952018	118631	GCATACATTCGAAAGACCCTAGCCTTAGATAAAACTGAGCAAGAGGCTTTGGAGTATTTCATGAAACAAATGAATGATGCACATCATGG	http://www.sanger.ac.uk/perl/genetics/CGP/cosmic?action=mut_summary&id=771
PIK3CA	NM_006218.1	773	c.3129G>T	p.M1043I	+	3:178952074-178952074	118631	GCATACATTCGAAAGACCCTAGCCTTAGATAAAACTGAGCAAGAGGCTTTGGAGTATTTCATGAAACAAATGAATGATGCACATCATGG	http://www.sanger.ac.uk/perl/genetics/CGP/cosmic?action=mut_summary&id=773
PIK3CA	NM_006218.1	774	c.3139C>T	p.H1047Y	+	3:178952084-178952084	118631	GCATACATTCGAAAGACCCTAGCCTTAGATAAAACTGAGCAAGAGGCTTTGGAGTATTTCATGAAACAAATGAATGATGCACATCATGG	http://www.sanger.ac.uk/perl/genetics/CGP/cosmic?action=mut_summary&id=774
PIK3CA	NM_006218.1	775	c.3140A>G	p.H1047R	+	3:178952085-178952085	118631	GCATACATTCGAAAGACCCTAGCCTTAGATAAAACTGAGCAAGAGGCTTTGGAGTATTTCATGAAACAAATGAATGATGCACATCATGG	http://www.sanger.ac.uk/perl/genetics/CGP/cosmic?action=mut_summary&id=775
PIK3CA	NM_006218.1	776	c.3140A>T	p.H1047L	+	3:178952085-178952085	118631	GCATACATTCGAAAGACCCTAGCCTTAGATAAAACTGAGCAAGAGGCTTTGGAGTATTTCATGAAACAAATGAATGATGCACATCATGG	http://www.sanger.ac.uk/perl/genetics/CGP/cosmic?action=mut_summary&id=776
PIK3CA	NM_006218.1	777	c.3145G>A	p.G1049S	+	3:178952090-178952090	118631	GCATACATTCGAAAGACCCTAGCCTTAGATAAAACTGAGCAAGAGGCTTTGGAGTATTTCATGAAACAAATGAATGATGCACATCATGG	http://www.sanger.ac.uk/perl/genetics/CGP/cosmic?action=mut_summary&id=777
PIK3CA	NM_006218.1	778	c.2102A>C	p.H701P	+	3:178938860-178938860	339432	GAGTCCTATTGTCGTGCATGTGGGATGTATTTGAAGCACCTGAATAGGCAAGTCGAGGCAATGGAAAAGCTCATTAACTTAACT	http://www.sanger.ac.uk/perl/genetics/CGP/cosmic?action=mut_summary&id=778
FLT3	Z26652	783	c.2503G>T	p.D835Y	-	13:28592642-28592642	87967	CCCCTGACAACATAGTTGGAATCACTCATGATATCTCGAGCCAATCCAAAGTCACA	http://www.sanger.ac.uk/perl/genetics/CGP/cosmic?action=mut_summary&id=783
FLT3	Z26652	784	c.2504A>T	p.D835V	-	13:28592641-28592641	87967	CCCCTGACAACATAGTTGGAATCACTCATGATATCTCGAGCCAATCCAAAGTCACA	http://www.sanger.ac.uk/perl/genetics/CGP/cosmic?action=mut_summary&id=784
FLT3	Z26652	785	c.2503G>C	p.D835H	-	13:28592642-28592642	87967	CCCCTGACAACATAGTTGGAATCACTCATGATATCTCGAGCCAATCCAAAGTCACA	http://www.sanger.ac.uk/perl/genetics/CGP/cosmic?action=mut_summary&id=785
FLT3	Z26652	786	c.2039C>T	p.A680V	-	13:28602329-28602329	89417	GCACGCCCCCAGCAGGTTCACAATATTCTCGTGGCTTCCCAGCTGGGTCATCATCTTGAG	http://www.sanger.ac.uk/perl/genetics/CGP/cosmic?action=mut_summary&id=786
FLT3	Z26652	787	c.2505T>A	p.D835E	-	13:28592640-28592640	87967	CCCCTGACAACATAGTTGGAATCACTCATGATATCTCGAGCCAATCCAAAGTCACA	http://www.sanger.ac.uk/perl/genetics/CGP/cosmic?action=mut_summary&id=787
FLT3	Z26652	788	c.2505T>G	p.D835E	-	13:28592640-28592640	87967	CCCCTGACAACATAGTTGGAATCACTCATGATATCTCGAGCCAATCCAAAGTCACA	http://www.sanger.ac.uk/perl/genetics/CGP/cosmic?action=mut_summary&id=788
FLT3	Z26652	796	c.2503_2505delGAT	p.D835del	-	13:28592640-28592642	87967	CCCCTGACAACATAGTTGGAATCACTCATGATATCTCGAGCCAATCCAAAGTCACA	http://www.sanger.ac.uk/perl/genetics/CGP/cosmic?action=mut_summary&id=796
FLT3	Z26652	797	c.2506_2508delATC	p.I836del	-	13:28592637-28592639	87967	CCCCTGACAACATAGTTGGAATCACTCATGATATCTCGAGCCAATCCAAAGTCACA	http://www.sanger.ac.uk/perl/genetics/CGP/cosmic?action=mut_summary&id=797
FLT3	Z26652	850	c.2520_2521insGGATCC	p.S840_N841insGS	-	13:28592624-28592625	87967	CCCCTGACAACATAGTTGGAATCACTCATGATATCTCGAGCCAATCCAAAGTCACA	http://www.sanger.ac.uk/perl/genetics/CGP/cosmic?action=mut_summary&id=850
RB1	NM_000321	868	c.2242G>T	p.E748*	+	13:49039164-49039164	91174	TGATCAAAGAAGAGGAGTATGATTCTATTATAGTATTCTATAACTCGGTCTTCATGCAGAGACTGAA	http://www.sanger.ac.uk/perl/genetics/CGP/cosmic?action=mut_summary&id=868
RB1	NM_000321	869	c.1980_1983delCCGG	p.L660fs*2	+	13:49033843-49033846	555556	TCGGCTAGCCTATCTCCGGCTAAATACACTTTGTGAACGCCTTCTGTCTGAGCACCCAGAATTAGAACATATCATC	http://www.sanger.ac.uk/perl/genetics/CGP/cosmic?action=mut_summary&id=869
RB1	NM_000321	879	c.1072C>T	p.R358*	+	13:48942685-48942685	255119	ACTTATTGTTATTTAGTTTTGAAACACAGAGAACACCACGAAAAAGTAACCTTGATGAAGAGGTGAATGTAATTCCTCC	http://www.sanger.ac.uk/perl/genetics/CGP/cosmic?action=mut_summary&id=879
RB1	NM_000321	883	c.2117G>T	p.C706F	+	13:49037877-49037877	147815	TACATCAATTTATTTACTAGATTATGATGTGTTCCATGTATGGCATATGCAAAGTGAAGAATATAGACCTTAAATTCAAAATCATT	http://www.sanger.ac.uk/perl/genetics/CGP/cosmic?action=mut_summary&id=883
RB1	NM_000321	887	c.1654C>T	p.R552*	+	13:48955538-48955538	91909	TTTAGAACGATGTGAACATCGAATCATGGAATCCCTTGCATGGCTCTCAGTAAGTAGCTAAATAATTGAAGAA	http://www.sanger.ac.uk/perl/genetics/CGP/cosmic?action=mut_summary&id=887
RB1	NM_000321	888	c.1666C>T	p.R556*	+	13:48955550-48955550	91909	TTTAGAACGATGTGAACATCGAATCATGGAATCCCTTGCATGGCTCTCAGTAAGTAGCTAAATAATTGAAGAA	http://www.sanger.ac.uk/perl/genetics/CGP/cosmic?action=mut_summary&id=888
RB1	NM_000321	890	c.409G>T	p.E137*	+	13:48919244-48919244	91827	AACTTACTAAAAGAAATTGATACCAGTACCAAAGTTGATAATGCTATGTCAAGACTGTTGAAGAA	http://www.sanger.ac.uk/perl/genetics/CGP/cosmic?action=mut_summary&id=890
RB1	NM_000321	892	c.1735C>T	p.R579*	+	13:49027168-49027168	416298	TTTCATATAGGATTCACCTTTATTTGATCTTATTAAACAATCAAAGGACCGAGAAGGACCAACTGATC	http://www.sanger.ac.uk/perl/genetics/CGP/cosmic?action=mut_summary&id=892
RB1	NM_000321	915	c.596T>A	p.L199*	+	13:48923148-48923148	91829	GATCACATTTTTATTAGCTAAAGGTAAGTTCATTATATTTATTAAATGCTAATATTTCAAAT	http://www.sanger.ac.uk/perl/genetics/CGP/cosmic?action=mut_summary&id=915
CSF1R	NM_005211	946	c.902T>A	p.L301*	-	5:149453044-149453044	59674	CCCTCCCCCACGGTCACCTCCTGGATGAGGTTCTGCTCAGAGCTCAAGTTCAAGTAGGC	http://www.sanger.ac.uk/perl/genetics/CGP/cosmic?action=mut_summary&id=946
CSF1R	NM_005211	947	c.2906A>G	p.Y969C	-	5:149433645-149433645	60239	CCTCAGCAGAACTGATAGTTGTTGGGCTGCAGCAAGGGCTGGGCGATATCCCCTTGCTCGCAGCAG	http://www.sanger.ac.uk/perl/genetics/CGP/cosmic?action=mut_summary&id=947
CSF1R	NM_005211	948	c.2906A>T	p.Y969F	-	5:149433645-149433645	60239	CCTCAGCAGAACTGATAGTTGTTGGGCTGCAGCAAGGGCTGGGCGATATCCCCTTGCTCGCAGCAG	http://www.sanger.ac.uk/perl/genetics/CGP/cosmic?action=mut_summary&id=948
CSF1R	NM_005211	949	c.2907T>G	p.Y969*	-	5:149433644-149433644	60239	CCTCAGCAGAACTGATAGTTGTTGGGCTGCAGCAAGGGCTGGGCGATATCCCCTTGCTCGCAGCAG	http://www.sanger.ac.uk/perl/genetics/CGP/cosmic?action=mut_summary&id=949
CSF1R	NM_005211	952	c.2905T>C	p.Y969H	-	5:149433646-149433646	60239	CCTCAGCAGAACTGATAGTTGTTGGGCTGCAGCAAGGGCTGGGCGATATCCCCTTGCTCGCAGCAG	http://www.sanger.ac.uk/perl/genetics/CGP/cosmic?action=mut_summary&id=952
CSF1R	NM_005211	954	c.902T>C	p.L301S	-	5:149453044-149453044	59674	CCCTCCCCCACGGTCACCTCCTGGATGAGGTTCTGCTCAGAGCTCAAGTTCAAGTAGGC	http://www.sanger.ac.uk/perl/genetics/CGP/cosmic?action=mut_summary&id=954
CSF1R	NM_005211	955	c.2907T>A	p.Y969*	-	5:149433644-149433644	60239	CCTCAGCAGAACTGATAGTTGTTGGGCTGCAGCAAGGGCTGGGCGATATCCCCTTGCTCGCAGCAG	http://www.sanger.ac.uk/perl/genetics/CGP/cosmic?action=mut_summary&id=955
RET	NM_020975	965	c.2753T>C	p.M918T	+	10:43617416-43617416	79119	AGTTAAATGGATGGCAATTGAATCCCTTTTTGATCATATCTACACCACGCAA	http://www.sanger.ac.uk/perl/genetics/CGP/cosmic?action=mut_summary&id=965
RET	NM_020975	966	c.1900T>C	p.C634R	+	10:43609948-43609948	492612	GCGACGAGCTGTGCCGCACGGTGATCGCAGCCGCTGTCCTCTTCTCCTTCATCGTCTCGGTGCTGCTGTCTG	http://www.sanger.ac.uk/perl/genetics/CGP/cosmic?action=mut_summary&id=966
RET	NM_020975	968	c.1894_1899delGAGCTG	p.E632_L633del	+	10:43609942-43609947	492612	GCGACGAGCTGTGCCGCACGGTGATCGCAGCCGCTGTCCTCTTCTCCTTCATCGTCTCGGTGCTGCTGTCTG	http://www.sanger.ac.uk/perl/genetics/CGP/cosmic?action=mut_summary&id=968
RET	NM_020975	974	c.1901G>A	p.C634Y	+	10:43609949-43609949	492612	GCGACGAGCTGTGCCGCACGGTGATCGCAGCCGCTGTCCTCTTCTCCTTCATCGTCTCGGTGCTGCTGTCTG	http://www.sanger.ac.uk/perl/genetics/CGP/cosmic?action=mut_summary&id=974
RET	NM_020975	975	c.1902C>G	p.C634W	+	10:43609950-43609950	492612	GCGACGAGCTGTGCCGCACGGTGATCGCAGCCGCTGTCCTCTTCTCCTTCATCGTCTCGGTGCTGCTGTCTG	http://www.sanger.ac.uk/perl/genetics/CGP/cosmic?action=mut_summary&id=975
RET	NM_020975	977	c.2647_2648GC>TT	p.A883F	+	10:43615568-43615569	78994	CTGGTAGCTGAGGGGCGGAAGATGAAGATTTCGGATTTCGGCTTGTCCCGAGATGTTTATG	http://www.sanger.ac.uk/perl/genetics/CGP/cosmic?action=mut_summary&id=977
RET	NM_020975	978	c.1892A>G	p.D631G	+	10:43609940-43609940	492612	GCGACGAGCTGTGCCGCACGGTGATCGCAGCCGCTGTCCTCTTCTCCTTCATCGTCTCGGTGCTGCTGTCTG	http://www.sanger.ac.uk/perl/genetics/CGP/cosmic?action=mut_summary&id=978
RET	NM_020975	981	c.2646_2648AGC>TTT	p.A883F	+	10:43615567-43615569	78994	CTGGTAGCTGAGGGGCGGAAGATGAAGATTTCGGATTTCGGCTTGTCCCGAGATGTTTATG	http://www.sanger.ac.uk/perl/genetics/CGP/cosmic?action=mut_summary&id=981
RET	NM_020975	982	c.1895_1897delAGC	p.E632_L633>V	+	10:43609943-43609945	492612	GCGACGAGCTGTGCCGCACGGTGATCGCAGCCGCTGTCCTCTTCTCCTTCATCGTCTCGGTGCTGCTGTCTG	http://www.sanger.ac.uk/perl/genetics/CGP/cosmic?action=mut_summary&id=982
RET	NM_020975	983	c.1893_1898delCGAGCT	p.D631_L633>E	+	10:43609941-43609946	492612	GCGACGAGCTGTGCCGCACGGTGATCGCAGCCGCTGTCCTCTTCTCCTTCATCGTCTCGGTGCTGCTGTCTG	http://www.sanger.ac.uk/perl/genetics/CGP/cosmic?action=mut_summary&id=983
RET	NM_020975	984	c.1834_1860del27	p.F612_C620del	+	10:43609078-43609104	559669	CAACTGCTTCCCTGAGGAGGAGAAGTGCTTCTGCGAGCCCGAAGACATCCAGGGTGAGTGGGTGGCGGCCGGGACCACCACCACCTCCCAGC	http://www.sanger.ac.uk/perl/genetics/CGP/cosmic?action=mut_summary&id=984
SMARCB1	NM_003073.2	991	c.141C>A	p.Y47*	+	22:24133990-24133990	104720	CCGAGGTTCTCTGTACAAGAGATACCCCTCACTCTGGAGGCGACTAGCC	http://www.sanger.ac.uk/perl/genetics/CGP/cosmic?action=mut_summary&id=991
SMARCB1	NM_003073.2	992	c.472C>T	p.R158*	+	22:24143240-24143240	107255	CCGCATGGGCCGAGACAAGAAGAGAACCTTCCCCCTTTGGTGTGGATGCATCGCTGCACTCACCCTCCG	http://www.sanger.ac.uk/perl/genetics/CGP/cosmic?action=mut_summary&id=992
SMARCB1	NM_003073.2	993	c.601C>T	p.R201*	+	22:24145582-24145582	106398	AGCCCGAGGTGCTGGTCCCCATCCGGCTGGACATGGAGATCGATGGGCAGAAGCTGCGAGACGC	http://www.sanger.ac.uk/perl/genetics/CGP/cosmic?action=mut_summary&id=993
SMARCB1	NM_003073.2	1002	c.118C>T	p.R40*	+	22:24133967-24133967	104720	CCGAGGTTCTCTGTACAAGAGATACCCCTCACTCTGGAGGCGACTAGCC	http://www.sanger.ac.uk/perl/genetics/CGP/cosmic?action=mut_summary&id=1002
RET	NM_020975	1049	c.1895_1918>TGCGGC	p.E632_A640>VRP	+	10:43609943-43609966	492612	GCGACGAGCTGTGCCGCACGGTGATCGCAGCCGCTGTCCTCTTCTCCTTCATCGTCTCGGTGCTGCTGTCTG	http://www.sanger.ac.uk/perl/genetics/CGP/cosmic?action=mut_summary&id=1049
SMARCB1	NM_003073.2	1057	c.1148delC	p.P383fs*3	+	22:24176357-24176357	484088	GGCGTCTTGCCAACACGGCCCCGGCCTGGTAACCAGCCCATCAGCACACGGCTCCCACGGAGCATCT	http://www.sanger.ac.uk/perl/genetics/CGP/cosmic?action=mut_summary&id=1057
BRAF	NM_004333	1111	c.1390G>C	p.G464R	-	7:140481418-140481418	1308445	ACTGTTCCAAATGATCCAGATCCAATTCTTTGTCCCACTGTAATCTGCCCATCAGGAATCTCCCAATCATCACTCGAGTCCCGTCTACCAAGTGTTTTCTTGATAAAAA	http://www.sanger.ac.uk/perl/genetics/CGP/cosmic?action=mut_summary&id=1111
BRAF	NM_004333	1112	c.1396G>C	p.G466R	-	7:140481412-140481412	1308445	ACTGTTCCAAATGATCCAGATCCAATTCTTTGTCCCACTGTAATCTGCCCATCAGGAATCTCCCAATCATCACTCGAGTCCCGTCTACCAAGTGTTTTCTTGATAAAAA	http://www.sanger.ac.uk/perl/genetics/CGP/cosmic?action=mut_summary&id=1112
BRAF	NM_004333	1113	c.1405_1407GGA>AGC	p.G469S	-	7:140481401-140481403	1308445	ACTGTTCCAAATGATCCAGATCCAATTCTTTGTCCCACTGTAATCTGCCCATCAGGAATCTCCCAATCATCACTCGAGTCCCGTCTACCAAGTGTTTTCTTGATAAAAA	http://www.sanger.ac.uk/perl/genetics/CGP/cosmic?action=mut_summary&id=1113
BRAF	NM_004333	1119	c.1776A>G	p.I592M	-	7:140453159-140453159	304699	CTCCATCGAGATTTCACTGTAGCTAGACCAAAATCACCTATTTTTACTGTGAGGTCTTCATGAAGAAATATATCTGAGGTGTAGTAAGTAAAGGAAAACAGTA	http://www.sanger.ac.uk/perl/genetics/CGP/cosmic?action=mut_summary&id=1119
BRAF	NM_004333	1120	c.1774A>G	p.I592V	-	7:140453161-140453161	304699	CTCCATCGAGATTTCACTGTAGCTAGACCAAAATCACCTATTTTTACTGTGAGGTCTTCATGAAGAAATATATCTGAGGTGTAGTAAGTAAAGGAAAACAGTA	http://www.sanger.ac.uk/perl/genetics/CGP/cosmic?action=mut_summary&id=1120
BRAF	NM_004333	1121	c.1782T>A	p.D594E	-	7:140453153-140453153	304699	CTCCATCGAGATTTCACTGTAGCTAGACCAAAATCACCTATTTTTACTGTGAGGTCTTCATGAAGAAATATATCTGAGGTGTAGTAAGTAAAGGAAAACAGTA	http://www.sanger.ac.uk/perl/genetics/CGP/cosmic?action=mut_summary&id=1121
BRAF	NM_004333	1123	c.1784T>C	p.F595S	-	7:140453151-140453151	304699	CTCCATCGAGATTTCACTGTAGCTAGACCAAAATCACCTATTTTTACTGTGAGGTCTTCATGAAGAAATATATCTGAGGTGTAGTAAGTAAAGGAAAACAGTA	http://www.sanger.ac.uk/perl/genetics/CGP/cosmic?action=mut_summary&id=1123
BRAF	NM_004333	1125	c.1790T>A	p.L597Q	-	7:140453145-140453145	304699	CTCCATCGAGATTTCACTGTAGCTAGACCAAAATCACCTATTTTTACTGTGAGGTCTTCATGAAGAAATATATCTGAGGTGTAGTAAGTAAAGGAAAACAGTA	http://www.sanger.ac.uk/perl/genetics/CGP/cosmic?action=mut_summary&id=1125
BRAF	NM_004333	1126	c.1789_1790CT>TC	p.L597S	-	7:140453145-140453146	304699	CTCCATCGAGATTTCACTGTAGCTAGACCAAAATCACCTATTTTTACTGTGAGGTCTTCATGAAGAAATATATCTGAGGTGTAGTAAGTAAAGGAAAACAGTA	http://www.sanger.ac.uk/perl/genetics/CGP/cosmic?action=mut_summary&id=1126
BRAF	NM_004333	1127	c.1797_1799AGT>GAG	p.V600R	-	7:140453136-140453138	304699	CTCCATCGAGATTTCACTGTAGCTAGACCAAAATCACCTATTTTTACTGTGAGGTCTTCATGAAGAAATATATCTGAGGTGTAGTAAGTAAAGGAAAACAGTA	http://www.sanger.ac.uk/perl/genetics/CGP/cosmic?action=mut_summary&id=1127
BRAF	NM_004333	1128	c.1797_1797A>TACTACG	p.T599_V600insTT	-	7:140453138-140453138	304699	CTCCATCGAGATTTCACTGTAGCTAGACCAAAATCACCTATTTTTACTGTGAGGTCTTCATGAAGAAATATATCTGAGGTGTAGTAAGTAAAGGAAAACAGTA	http://www.sanger.ac.uk/perl/genetics/CGP/cosmic?action=mut_summary&id=1128
BRAF	NM_004333	1130	c.1798G>A	p.V600M	-	7:140453137-140453137	304699	CTCCATCGAGATTTCACTGTAGCTAGACCAAAATCACCTATTTTTACTGTGAGGTCTTCATGAAGAAATATATCTGAGGTGTAGTAAGTAAAGGAAAACAGTA	http://www.sanger.ac.uk/perl/genetics/CGP/cosmic?action=mut_summary&id=1130
BRAF	NM_004333	1132	c.1803A>C	p.K601N	-	7:140453132-140453132	304699	CTCCATCGAGATTTCACTGTAGCTAGACCAAAATCACCTATTTTTACTGTGAGGTCTTCATGAAGAAATATATCTGAGGTGTAGTAAGTAAAGGAAAACAGTA	http://www.sanger.ac.uk/perl/genetics/CGP/cosmic?action=mut_summary&id=1132
BRAF	NM_004333	1135	c.1813_1814AG>TT	p.S605F	-	7:140453121-140453122	304699	CTCCATCGAGATTTCACTGTAGCTAGACCAAAATCACCTATTTTTACTGTGAGGTCTTCATGAAGAAATATATCTGAGGTGTAGTAAGTAAAGGAAAACAGTA	http://www.sanger.ac.uk/perl/genetics/CGP/cosmic?action=mut_summary&id=1135
BRAF	NM_004333	1136	c.1814G>A	p.S605N	-	7:140453121-140453121	304699	CTCCATCGAGATTTCACTGTAGCTAGACCAAAATCACCTATTTTTACTGTGAGGTCTTCATGAAGAAATATATCTGAGGTGTAGTAAGTAAAGGAAAACAGTA	http://www.sanger.ac.uk/perl/genetics/CGP/cosmic?action=mut_summary&id=1136
KIT	NM_000222	1146	c.154G>A	p.D52N	+	4:55561764-55561764	44733	TAGTCCGCGTGGGCGACGAGATTAGGCTGTTATGCACTGATCCGGGCTTTGTCAAATGGACTTTTGA	http://www.sanger.ac.uk/perl/genetics/CGP/cosmic?action=mut_summary&id=1146
KIT	NM_000222	1169	c.1651_1665del15	p.P551_V555del	+	4:55593585-55593599	178642	AACCCATGTATGAAGTACAGTGGAAGGTTGTTGAGGAGATAAATGGAAACAATTATGTTTACATAGACCCAACACAACTTCCTTATGATCACAAATGGGAGTTTCCC	http://www.sanger.ac.uk/perl/genetics/CGP/cosmic?action=mut_summary&id=1169
KIT	NM_000222	1210	c.1667_1672delAGTGGA	p.W557_K558del	+	4:55593601-55593606	178642	AACCCATGTATGAAGTACAGTGGAAGGTTGTTGAGGAGATAAATGGAAACAATTATGTTTACATAGACCCAACACAACTTCCTTATGATCACAAATGGGAGTTTCCC	http://www.sanger.ac.uk/perl/genetics/CGP/cosmic?action=mut_summary&id=1210
KIT	NM_000222	1216	c.1669T>A	p.W557R	+	4:55593603-55593603	178642	AACCCATGTATGAAGTACAGTGGAAGGTTGTTGAGGAGATAAATGGAAACAATTATGTTTACATAGACCCAACACAACTTCCTTATGATCACAAATGGGAGTTTCCC	http://www.sanger.ac.uk/perl/genetics/CGP/cosmic?action=mut_summary&id=1216
KIT	NM_000222	1217	c.1669_1674delTGGAAG	p.W557_K558del	+	4:55593603-55593608	178642	AACCCATGTATGAAGTACAGTGGAAGGTTGTTGAGGAGATAAATGGAAACAATTATGTTTACATAGACCCAACACAACTTCCTTATGATCACAAATGGGAGTTTCCC	http://www.sanger.ac.uk/perl/genetics/CGP/cosmic?action=mut_summary&id=1217
KIT	NM_000222	1219	c.1669T>C	p.W557R	+	4:55593603-55593603	178642	AACCCATGTATGAAGTACAGTGGAAGGTTGTTGAGGAGATAAATGGAAACAATTATGTTTACATAGACCCAACACAACTTCCTTATGATCACAAATGGGAGTTTCCC	http://www.sanger.ac.uk/perl/genetics/CGP/cosmic?action=mut_summary&id=1219
KIT	NM_000222	1221	c.1669T>G	p.W557G	+	4:55593603-55593603	178642	AACCCATGTATGAAGTACAGTGGAAGGTTGTTGAGGAGATAAATGGAAACAATTATGTTTACATAGACCCAACACAACTTCCTTATGATCACAAATGGGAGTTTCCC	http://www.sanger.ac.uk/perl/genetics/CGP/cosmic?action=mut_summary&id=1221
KIT	NM_000222	1234	c.1672_1680del9	p.K558_V560del	+	4:55593606-55593614	178642	AACCCATGTATGAAGTACAGTGGAAGGTTGTTGAGGAGATAAATGGAAACAATTATGTTTACATAGACCCAACACAACTTCCTTATGATCACAAATGGGAGTTTCCC	http://www.sanger.ac.uk/perl/genetics/CGP/cosmic?action=mut_summary&id=1234
KIT	NM_000222	1239	c.1672_1686del15	p.K558_E562del	+	4:55593606-55593620	178642	AACCCATGTATGAAGTACAGTGGAAGGTTGTTGAGGAGATAAATGGAAACAATTATGTTTACATAGACCCAACACAACTTCCTTATGATCACAAATGGGAGTTTCCC	http://www.sanger.ac.uk/perl/genetics/CGP/cosmic?action=mut_summary&id=1239
KIT	NM_000222	1247	c.1675_1677delGTT	p.V559del	+	4:55593609-55593611	178642	AACCCATGTATGAAGTACAGTGGAAGGTTGTTGAGGAGATAAATGGAAACAATTATGTTTACATAGACCCAACACAACTTCCTTATGATCACAAATGGGAGTTTCCC	http://www.sanger.ac.uk/perl/genetics/CGP/cosmic?action=mut_summary&id=1247
KIT	NM_000222	1251	c.1675G>A	p.V559I	+	4:55593609-55593609	178642	AACCCATGTATGAAGTACAGTGGAAGGTTGTTGAGGAGATAAATGGAAACAATTATGTTTACATAGACCCAACACAACTTCCTTATGATCACAAATGGGAGTTTCCC	http://www.sanger.ac.uk/perl/genetics/CGP/cosmic?action=mut_summary&id=1251
KIT	NM_000222	1252	c.1676T>A	p.V559D	+	4:55593610-55593610	178642	AACCCATGTATGAAGTACAGTGGAAGGTTGTTGAGGAGATAAATGGAAACAATTATGTTTACATAGACCCAACACAACTTCCTTATGATCACAAATGGGAGTTTCCC	http://www.sanger.ac.uk/perl/genetics/CGP/cosmic?action=mut_summary&id=1252
KIT	NM_000222	1253	c.1676T>G	p.V559G	+	4:55593610-55593610	178642	AACCCATGTATGAAGTACAGTGGAAGGTTGTTGAGGAGATAAATGGAAACAATTATGTTTACATAGACCCAACACAACTTCCTTATGATCACAAATGGGAGTTTCCC	http://www.sanger.ac.uk/perl/genetics/CGP/cosmic?action=mut_summary&id=1253
KIT	NM_000222	1255	c.1676T>C	p.V559A	+	4:55593610-55593610	178642	AACCCATGTATGAAGTACAGTGGAAGGTTGTTGAGGAGATAAATGGAAACAATTATGTTTACATAGACCCAACACAACTTCCTTATGATCACAAATGGGAGTTTCCC	http://www.sanger.ac.uk/perl/genetics/CGP/cosmic?action=mut_summary&id=1255
KIT	NM_000222	1257	c.1679T>A	p.V560D	+	4:55593613-55593613	178642	AACCCATGTATGAAGTACAGTGGAAGGTTGTTGAGGAGATAAATGGAAACAATTATGTTTACATAGACCCAACACAACTTCCTTATGATCACAAATGGGAGTTTCCC	http://www.sanger.ac.uk/perl/genetics/CGP/cosmic?action=mut_summary&id=1257
KIT	NM_000222	1260	c.1679T>G	p.V560G	+	4:55593613-55593613	178642	AACCCATGTATGAAGTACAGTGGAAGGTTGTTGAGGAGATAAATGGAAACAATTATGTTTACATAGACCCAACACAACTTCCTTATGATCACAAATGGGAGTTTCCC	http://www.sanger.ac.uk/perl/genetics/CGP/cosmic?action=mut_summary&id=1260
KIT	NM_000222	1290	c.1727T>C	p.L576P	+	4:55593661-55593661	178642	AACCCATGTATGAAGTACAGTGGAAGGTTGTTGAGGAGATAAATGGAAACAATTATGTTTACATAGACCCAACACAACTTCCTTATGATCACAAATGGGAGTTTCCC	http://www.sanger.ac.uk/perl/genetics/CGP/cosmic?action=mut_summary&id=1290
KIT	NM_000222	1294	c.1735_1737delGAT	p.D579del	+	4:55593669-55593671	178642	AACCCATGTATGAAGTACAGTGGAAGGTTGTTGAGGAGATAAATGGAAACAATTATGTTTACATAGACCCAACACAACTTCCTTATGATCACAAATGGGAGTTTCCC	http://www.sanger.ac.uk/perl/genetics/CGP/cosmic?action=mut_summary&id=1294
KIT	NM_000222	1299	c.1755C>T	p.P585P	+	4:55593689-55593689	178642	AACCCATGTATGAAGTACAGTGGAAGGTTGTTGAGGAGATAAATGGAAACAATTATGTTTACATAGACCCAACACAACTTCCTTATGATCACAAATGGGAGTTTCCC	http://www.sanger.ac.uk/perl/genetics/CGP/cosmic?action=mut_summary&id=1299
KIT	NM_000222	1304	c.1924A>G	p.K642E	+	4:55594221-55594221	47704	AAAGTCCTGAGTTACCTTGGTAATCACATGAATATTGTGAATCTACTTGGAGCCTGCACCATTGGAGGTAAAGC	http://www.sanger.ac.uk/perl/genetics/CGP/cosmic?action=mut_summary&id=1304
KIT	NM_000222	1306	c.2143_2145delAGC	p.S715del	+	4:55597495-55597497	47725	TCATGACTTGTTTCATCTCTCCCAGCAGCGATAGTACTAATGAGTACATGGACATGAAACCTGGAGT	http://www.sanger.ac.uk/perl/genetics/CGP/cosmic?action=mut_summary&id=1306
KIT	NM_000222	1310	c.2446G>T	p.D816Y	+	4:55599320-55599320	49160	ATTTGTGATTTTGGTCTAGCCAGAGACATCAAGAATGATTCTAATTATGTGGTTAAAGGAAACGTGAGTA	http://www.sanger.ac.uk/perl/genetics/CGP/cosmic?action=mut_summary&id=1310
KIT	NM_000222	1311	c.2446G>C	p.D816H	+	4:55599320-55599320	49160	ATTTGTGATTTTGGTCTAGCCAGAGACATCAAGAATGATTCTAATTATGTGGTTAAAGGAAACGTGAGTA	http://www.sanger.ac.uk/perl/genetics/CGP/cosmic?action=mut_summary&id=1311
KIT	NM_000222	1314	c.2447A>T	p.D816V	+	4:55599321-55599321	49160	ATTTGTGATTTTGGTCTAGCCAGAGACATCAAGAATGATTCTAATTATGTGGTTAAAGGAAACGTGAGTA	http://www.sanger.ac.uk/perl/genetics/CGP/cosmic?action=mut_summary&id=1314
KIT	NM_000222	1321	c.2466T>A	p.N822K	+	4:55599340-55599340	49160	ATTTGTGATTTTGGTCTAGCCAGAGACATCAAGAATGATTCTAATTATGTGGTTAAAGGAAACGTGAGTA	http://www.sanger.ac.uk/perl/genetics/CGP/cosmic?action=mut_summary&id=1321
KIT	NM_000222	1322	c.2466T>G	p.N822K	+	4:55599340-55599340	49160	ATTTGTGATTTTGGTCTAGCCAGAGACATCAAGAATGATTCTAATTATGTGGTTAAAGGAAACGTGAGTA	http://www.sanger.ac.uk/perl/genetics/CGP/cosmic?action=mut_summary&id=1322
KIT	NM_000222	1323	c.2474T>C	p.V825A	+	4:55599348-55599348	49160	ATTTGTGATTTTGGTCTAGCCAGAGACATCAAGAATGATTCTAATTATGTGGTTAAAGGAAACGTGAGTA	http://www.sanger.ac.uk/perl/genetics/CGP/cosmic?action=mut_summary&id=1323
KIT	NM_000222	1324	c.2515G>A	p.E839K	+	4:55602694-55602694	49191	GGCACCTGAAAGCATTTTCAACTGTGTATACACGTTTGAAAGTGACGTCTGGTC	http://www.sanger.ac.uk/perl/genetics/CGP/cosmic?action=mut_summary&id=1324
KIT	NM_000222	1326	c.1509_1510insGCCTAT	p.Y503_F504insAY	+	4:55592185-55592186	46436	TGCCTATTTTAACTTTGCATTTAAAGGTAACAACAAAGGTATATTTCTTTTT	http://www.sanger.ac.uk/perl/genetics/CGP/cosmic?action=mut_summary&id=1326
KIT	NM_000222	1332	c.1669_1683del15	p.W557_E561del	+	4:55593603-55593617	178642	AACCCATGTATGAAGTACAGTGGAAGGTTGTTGAGGAGATAAATGGAAACAATTATGTTTACATAGACCCAACACAACTTCCTTATGATCACAAATGGGAGTTTCCC	http://www.sanger.ac.uk/perl/genetics/CGP/cosmic?action=mut_summary&id=1332
SRC	NM_005417	1369	c.1591C>T	p.Q531*	+	20:36031762-36031762	649396	CCTGCAGGCCTTCCTGGAGGACTACTTCACGTCCACCGAGCCCCAGTACCAGCCCGGGG	http://www.sanger.ac.uk/perl/genetics/CGP/cosmic?action=mut_summary&id=1369
PTEN	NM_000314.4	4894	c.952_955delCTTA	p.L318fs*2	+	10:89720801-89720804	416888	TAGTACTTACTTTAACAAAAAATGATCTTGACAAAGCAAATAAAGACAAAGCCAACCGATACTTTTCTCCAAATTTTAAGGTCAGTTAA	http://www.sanger.ac.uk/perl/genetics/CGP/cosmic?action=mut_summary&id=4894
PTEN	NM_000314.4	4898	c.950_953delTACT	p.V317fs*3	+	10:89720799-89720802	416888	TAGTACTTACTTTAACAAAAAATGATCTTGACAAAGCAAATAAAGACAAAGCCAACCGATACTTTTCTCCAAATTTTAAGGTCAGTTAA	http://www.sanger.ac.uk/perl/genetics/CGP/cosmic?action=mut_summary&id=4898
PTEN	NM_000314.4	4903	c.954_957delTACT	p.L318fs*2	+	10:89720803-89720806	416888	TAGTACTTACTTTAACAAAAAATGATCTTGACAAAGCAAATAAAGACAAAGCCAACCGATACTTTTCTCCAAATTTTAAGGTCAGTTAA	http://www.sanger.ac.uk/perl/genetics/CGP/cosmic?action=mut_summary&id=4903
PTEN	NM_000314.4	4929	c.17_18delAA	p.K6fs*4	+	10:89624243-89624244	81777	AAAGAGATCGTTAGCAGAAACAAAAGGAGATATCAAGAGGATGGATTCGACTTAGAC	http://www.sanger.ac.uk/perl/genetics/CGP/cosmic?action=mut_summary&id=4929
PTEN	NM_000314.4	4937	c.16_17delAA	p.K6fs*4	+	10:89624242-89624243	81777	AAAGAGATCGTTAGCAGAAACAAAAGGAGATATCAAGAGGATGGATTCGACTTAGAC	http://www.sanger.ac.uk/perl/genetics/CGP/cosmic?action=mut_summary&id=4937
PTEN	NM_000314.4	4958	c.955_958delACTT	p.T319fs*1	+	10:89720804-89720807	416888	TAGTACTTACTTTAACAAAAAATGATCTTGACAAAGCAAATAAAGACAAAGCCAACCGATACTTTTCTCCAAATTTTAAGGTCAGTTAA	http://www.sanger.ac.uk/perl/genetics/CGP/cosmic?action=mut_summary&id=4958
PTEN	NM_000314.4	4986	c.741_742insA	p.P248fs*5	+	10:89717716-89717717	421278	CTTTGAGTTCCCTCAGCCGTTACCTGTGTGTGGTGATATCAAAGTAGAGTTCTTCCACAAACAGAACAAGATGCTAAAA	http://www.sanger.ac.uk/perl/genetics/CGP/cosmic?action=mut_summary&id=4986
PTEN	NM_000314.4	4990	c.968_969insA	p.N323fs*2	+	10:89720817-89720818	416888	TAGTACTTACTTTAACAAAAAATGATCTTGACAAAGCAAATAAAGACAAAGCCAACCGATACTTTTCTCCAAATTTTAAGGTCAGTTAA	http://www.sanger.ac.uk/perl/genetics/CGP/cosmic?action=mut_summary&id=4990
PTEN	NM_000314.4	4994	c.963_964insA	p.T321fs*3	+	10:89720812-89720813	416888	TAGTACTTACTTTAACAAAAAATGATCTTGACAAAGCAAATAAAGACAAAGCCAACCGATACTTTTCTCCAAATTTTAAGGTCAGTTAA	http://www.sanger.ac.uk/perl/genetics/CGP/cosmic?action=mut_summary&id=4994
PTEN	NM_000314.4	5025	c.742_743insC	p.P248fs*5	+	10:89717717-89717718	421278	CTTTGAGTTCCCTCAGCCGTTACCTGTGTGTGGTGATATCAAAGTAGAGTTCTTCCACAAACAGAACAAGATGCTAAAA	http://www.sanger.ac.uk/perl/genetics/CGP/cosmic?action=mut_summary&id=5025
PTEN	NM_000314.4	5026	c.742_743insA	p.P248fs*5	+	10:89717717-89717718	421278	CTTTGAGTTCCCTCAGCCGTTACCTGTGTGTGGTGATATCAAAGTAGAGTTCTTCCACAAACAGAACAAGATGCTAAAA	http://www.sanger.ac.uk/perl/genetics/CGP/cosmic?action=mut_summary&id=5026
PTEN	NM_000314.4	5036	c.202T>C	p.Y68H	+	10:89685307-89685307	464386	TTTTAAGGTTTTTGGATTCAAAGCATAAAAACCATTACAAGATATACAATCTGTAAGTATGTTTTCTTATTTGTATGCTTGCAAATATCTTCTA	http://www.sanger.ac.uk/perl/genetics/CGP/cosmic?action=mut_summary&id=5036
PTEN	NM_000314.4	5039	c.518G>A	p.R173H	+	10:89711900-89711900	80635	TATTCCCAGTCAGAGGCGCTATGTGTATTATTATAGCTACCTGTTAAAGA	http://www.sanger.ac.uk/perl/genetics/CGP/cosmic?action=mut_summary&id=5039
PTEN	NM_000314.4	5089	c.517C>T	p.R173C	+	10:89711899-89711899	80635	TATTCCCAGTCAGAGGCGCTATGTGTATTATTATAGCTACCTGTTAAAGA	http://www.sanger.ac.uk/perl/genetics/CGP/cosmic?action=mut_summary&id=5089
PTEN	NM_000314.4	5149	c.511C>T	p.Q171*	+	10:89711893-89711893	80635	TATTCCCAGTCAGAGGCGCTATGTGTATTATTATAGCTACCTGTTAAAGA	http://www.sanger.ac.uk/perl/genetics/CGP/cosmic?action=mut_summary&id=5149
PTEN	NM_000314.4	5150	c.640C>T	p.Q214*	+	10:89717615-89717615	82152	TAATACTGGTATGTATTTAACCATGCAGATCCTCAGTTTGTGGTCTGCCAGCTAAAGG	http://www.sanger.ac.uk/perl/genetics/CGP/cosmic?action=mut_summary&id=5150
PTEN	NM_000314.4	5151	c.1003C>T	p.R335*	+	10:89720852-89720852	416888	TAGTACTTACTTTAACAAAAAATGATCTTGACAAAGCAAATAAAGACAAAGCCAACCGATACTTTTCTCCAAATTTTAAGGTCAGTTAA	http://www.sanger.ac.uk/perl/genetics/CGP/cosmic?action=mut_summary&id=5151
CTNNB1	NM_001904	5661	c.94G>T	p.D32Y	+	3:41266097-41266097	423052	GCCATGGAACCAGACAGAAAAGCGGCTGTTAGTCACTGGCAGCAACAGTCTTACCTGGACTCTGGAATCCATTCTGGTGCCACTACCACAGCTCCTTC	http://www.sanger.ac.uk/perl/genetics/CGP/cosmic?action=mut_summary&id=5661
CTNNB1	NM_001904	5662	c.110C>T	p.S37F	+	3:41266113-41266113	423052	GCCATGGAACCAGACAGAAAAGCGGCTGTTAGTCACTGGCAGCAACAGTCTTACCTGGACTCTGGAATCCATTCTGGTGCCACTACCACAGCTCCTTC	http://www.sanger.ac.uk/perl/genetics/CGP/cosmic?action=mut_summary&id=5662
CTNNB1	NM_001904	5663	c.133T>C	p.S45P	+	3:41266136-41266136	423052	GCCATGGAACCAGACAGAAAAGCGGCTGTTAGTCACTGGCAGCAACAGTCTTACCTGGACTCTGGAATCCATTCTGGTGCCACTACCACAGCTCCTTC	http://www.sanger.ac.uk/perl/genetics/CGP/cosmic?action=mut_summary&id=5663
CTNNB1	NM_001904	5664	c.121A>G	p.T41A	+	3:41266124-41266124	423052	GCCATGGAACCAGACAGAAAAGCGGCTGTTAGTCACTGGCAGCAACAGTCTTACCTGGACTCTGGAATCCATTCTGGTGCCACTACCACAGCTCCTTC	http://www.sanger.ac.uk/perl/genetics/CGP/cosmic?action=mut_summary&id=5664
CTNNB1	NM_001904	5666	c.110C>A	p.S37Y	+	3:41266113-41266113	423052	GCCATGGAACCAGACAGAAAAGCGGCTGTTAGTCACTGGCAGCAACAGTCTTACCTGGACTCTGGAATCCATTCTGGTGCCACTACCACAGCTCCTTC	http://www.sanger.ac.uk/perl/genetics/CGP/cosmic?action=mut_summary&id=5666
CTNNB1	NM_001904	5667	c.134C>T	p.S45F	+	3:41266137-41266137	423052	GCCATGGAACCAGACAGAAAAGCGGCTGTTAGTCACTGGCAGCAACAGTCTTACCTGGACTCTGGAATCCATTCTGGTGCCACTACCACAGCTCCTTC	http://www.sanger.ac.uk/perl/genetics/CGP/cosmic?action=mut_summary&id=5667
CTNNB1	NM_001904	5668	c.94G>C	p.D32H	+	3:41266097-41266097	423052	GCCATGGAACCAGACAGAAAAGCGGCTGTTAGTCACTGGCAGCAACAGTCTTACCTGGACTCTGGAATCCATTCTGGTGCCACTACCACAGCTCCTTC	http://www.sanger.ac.uk/perl/genetics/CGP/cosmic?action=mut_summary&id=5668
CTNNB1	NM_001904	5669	c.98C>T	p.S33F	+	3:41266101-41266101	423052	GCCATGGAACCAGACAGAAAAGCGGCTGTTAGTCACTGGCAGCAACAGTCTTACCTGGACTCTGGAATCCATTCTGGTGCCACTACCACAGCTCCTTC	http://www.sanger.ac.uk/perl/genetics/CGP/cosmic?action=mut_summary&id=5669
CTNNB1	NM_001904	5670	c.101G>T	p.G34V	+	3:41266104-41266104	423052	GCCATGGAACCAGACAGAAAAGCGGCTGTTAGTCACTGGCAGCAACAGTCTTACCTGGACTCTGGAATCCATTCTGGTGCCACTACCACAGCTCCTTC	http://www.sanger.ac.uk/perl/genetics/CGP/cosmic?action=mut_summary&id=5670
CTNNB1	NM_001904	5671	c.101G>A	p.G34E	+	3:41266104-41266104	423052	GCCATGGAACCAGACAGAAAAGCGGCTGTTAGTCACTGGCAGCAACAGTCTTACCTGGACTCTGGAATCCATTCTGGTGCCACTACCACAGCTCCTTC	http://www.sanger.ac.uk/perl/genetics/CGP/cosmic?action=mut_summary&id=5671
CTNNB1	NM_001904	5672	c.94G>A	p.D32N	+	3:41266097-41266097	423052	GCCATGGAACCAGACAGAAAAGCGGCTGTTAGTCACTGGCAGCAACAGTCTTACCTGGACTCTGGAATCCATTCTGGTGCCACTACCACAGCTCCTTC	http://www.sanger.ac.uk/perl/genetics/CGP/cosmic?action=mut_summary&id=5672
CTNNB1	NM_001904	5673	c.98C>A	p.S33Y	+	3:41266101-41266101	423052	GCCATGGAACCAGACAGAAAAGCGGCTGTTAGTCACTGGCAGCAACAGTCTTACCTGGACTCTGGAATCCATTCTGGTGCCACTACCACAGCTCCTTC	http://www.sanger.ac.uk/perl/genetics/CGP/cosmic?action=mut_summary&id=5673
CTNNB1	NM_001904	5675	c.109T>G	p.S37A	+	3:41266112-41266112	423052	GCCATGGAACCAGACAGAAAAGCGGCTGTTAGTCACTGGCAGCAACAGTCTTACCTGGACTCTGGAATCCATTCTGGTGCCACTACCACAGCTCCTTC	http://www.sanger.ac.uk/perl/genetics/CGP/cosmic?action=mut_summary&id=5675
CTNNB1	NM_001904	5676	c.122C>T	p.T41I	+	3:41266125-41266125	423052	GCCATGGAACCAGACAGAAAAGCGGCTGTTAGTCACTGGCAGCAACAGTCTTACCTGGACTCTGGAATCCATTCTGGTGCCACTACCACAGCTCCTTC	http://www.sanger.ac.uk/perl/genetics/CGP/cosmic?action=mut_summary&id=5676
CTNNB1	NM_001904	5677	c.98C>G	p.S33C	+	3:41266101-41266101	423052	GCCATGGAACCAGACAGAAAAGCGGCTGTTAGTCACTGGCAGCAACAGTCTTACCTGGACTCTGGAATCCATTCTGGTGCCACTACCACAGCTCCTTC	http://www.sanger.ac.uk/perl/genetics/CGP/cosmic?action=mut_summary&id=5677
CTNNB1	NM_001904	5679	c.110C>G	p.S37C	+	3:41266113-41266113	423052	GCCATGGAACCAGACAGAAAAGCGGCTGTTAGTCACTGGCAGCAACAGTCTTACCTGGACTCTGGAATCCATTCTGGTGCCACTACCACAGCTCCTTC	http://www.sanger.ac.uk/perl/genetics/CGP/cosmic?action=mut_summary&id=5679
CTNNB1	NM_001904	5681	c.95A>G	p.D32G	+	3:41266098-41266098	423052	GCCATGGAACCAGACAGAAAAGCGGCTGTTAGTCACTGGCAGCAACAGTCTTACCTGGACTCTGGAATCCATTCTGGTGCCACTACCACAGCTCCTTC	http://www.sanger.ac.uk/perl/genetics/CGP/cosmic?action=mut_summary&id=5681
CTNNB1	NM_001904	5684	c.100G>C	p.G34R	+	3:41266103-41266103	423052	GCCATGGAACCAGACAGAAAAGCGGCTGTTAGTCACTGGCAGCAACAGTCTTACCTGGACTCTGGAATCCATTCTGGTGCCACTACCACAGCTCCTTC	http://www.sanger.ac.uk/perl/genetics/CGP/cosmic?action=mut_summary&id=5684
CTNNB1	NM_001904	5685	c.133T>G	p.S45A	+	3:41266136-41266136	423052	GCCATGGAACCAGACAGAAAAGCGGCTGTTAGTCACTGGCAGCAACAGTCTTACCTGGACTCTGGAATCCATTCTGGTGCCACTACCACAGCTCCTTC	http://www.sanger.ac.uk/perl/genetics/CGP/cosmic?action=mut_summary&id=5685
CTNNB1	NM_001904	5686	c.100G>A	p.G34R	+	3:41266103-41266103	423052	GCCATGGAACCAGACAGAAAAGCGGCTGTTAGTCACTGGCAGCAACAGTCTTACCTGGACTCTGGAATCCATTCTGGTGCCACTACCACAGCTCCTTC	http://www.sanger.ac.uk/perl/genetics/CGP/cosmic?action=mut_summary&id=5686
CTNNB1	NM_001904	5687	c.109T>C	p.S37P	+	3:41266112-41266112	423052	GCCATGGAACCAGACAGAAAAGCGGCTGTTAGTCACTGGCAGCAACAGTCTTACCTGGACTCTGGAATCCATTCTGGTGCCACTACCACAGCTCCTTC	http://www.sanger.ac.uk/perl/genetics/CGP/cosmic?action=mut_summary&id=5687
CTNNB1	NM_001904	5688	c.121A>C	p.T41P	+	3:41266124-41266124	423052	GCCATGGAACCAGACAGAAAAGCGGCTGTTAGTCACTGGCAGCAACAGTCTTACCTGGACTCTGGAATCCATTCTGGTGCCACTACCACAGCTCCTTC	http://www.sanger.ac.uk/perl/genetics/CGP/cosmic?action=mut_summary&id=5688
CTNNB1	NM_001904	5689	c.134C>G	p.S45C	+	3:41266137-41266137	423052	GCCATGGAACCAGACAGAAAAGCGGCTGTTAGTCACTGGCAGCAACAGTCTTACCTGGACTCTGGAATCCATTCTGGTGCCACTACCACAGCTCCTTC	http://www.sanger.ac.uk/perl/genetics/CGP/cosmic?action=mut_summary&id=5689
CTNNB1	NM_001904	5690	c.95A>C	p.D32A	+	3:41266098-41266098	423052	GCCATGGAACCAGACAGAAAAGCGGCTGTTAGTCACTGGCAGCAACAGTCTTACCTGGACTCTGGAATCCATTCTGGTGCCACTACCACAGCTCCTTC	http://www.sanger.ac.uk/perl/genetics/CGP/cosmic?action=mut_summary&id=5690
CTNNB1	NM_001904	5691	c.95A>T	p.D32V	+	3:41266098-41266098	423052	GCCATGGAACCAGACAGAAAAGCGGCTGTTAGTCACTGGCAGCAACAGTCTTACCTGGACTCTGGAATCCATTCTGGTGCCACTACCACAGCTCCTTC	http://www.sanger.ac.uk/perl/genetics/CGP/cosmic?action=mut_summary&id=5691
CTNNB1	NM_001904	5692	c.134C>A	p.S45Y	+	3:41266137-41266137	423052	GCCATGGAACCAGACAGAAAAGCGGCTGTTAGTCACTGGCAGCAACAGTCTTACCTGGACTCTGGAATCCATTCTGGTGCCACTACCACAGCTCCTTC	http://www.sanger.ac.uk/perl/genetics/CGP/cosmic?action=mut_summary&id=5692
CTNNB1	NM_001904	5701	c.122C>G	p.T41S	+	3:41266125-41266125	423052	GCCATGGAACCAGACAGAAAAGCGGCTGTTAGTCACTGGCAGCAACAGTCTTACCTGGACTCTGGAATCCATTCTGGTGCCACTACCACAGCTCCTTC	http://www.sanger.ac.uk/perl/genetics/CGP/cosmic?action=mut_summary&id=5701
CTNNB1	NM_001904	5706	c.65T>C	p.V22A	+	3:41266068-41266068	423052	GCCATGGAACCAGACAGAAAAGCGGCTGTTAGTCACTGGCAGCAACAGTCTTACCTGGACTCTGGAATCCATTCTGGTGCCACTACCACAGCTCCTTC	http://www.sanger.ac.uk/perl/genetics/CGP/cosmic?action=mut_summary&id=5706
CTNNB1	NM_001904	5716	c.121A>T	p.T41S	+	3:41266124-41266124	423052	GCCATGGAACCAGACAGAAAAGCGGCTGTTAGTCACTGGCAGCAACAGTCTTACCTGGACTCTGGAATCCATTCTGGTGCCACTACCACAGCTCCTTC	http://www.sanger.ac.uk/perl/genetics/CGP/cosmic?action=mut_summary&id=5716
CTNNB1	NM_001904	5738	c.61G>A	p.A21T	+	3:41266064-41266064	423052	GCCATGGAACCAGACAGAAAAGCGGCTGTTAGTCACTGGCAGCAACAGTCTTACCTGGACTCTGGAATCCATTCTGGTGCCACTACCACAGCTCCTTC	http://www.sanger.ac.uk/perl/genetics/CGP/cosmic?action=mut_summary&id=5738
CTNNB1	NM_001904	5747	c.37G>A	p.A13T	+	3:41266040-41266040	423052	GCCATGGAACCAGACAGAAAAGCGGCTGTTAGTCACTGGCAGCAACAGTCTTACCTGGACTCTGGAATCCATTCTGGTGCCACTACCACAGCTCCTTC	http://www.sanger.ac.uk/perl/genetics/CGP/cosmic?action=mut_summary&id=5747
PTEN	NM_000314.4	5775	c.1002_1003CC>TT	p.R335*	+	10:89720851-89720852	416888	TAGTACTTACTTTAACAAAAAATGATCTTGACAAAGCAAATAAAGACAAAGCCAACCGATACTTTTCTCCAAATTTTAAGGTCAGTTAA	http://www.sanger.ac.uk/perl/genetics/CGP/cosmic?action=mut_summary&id=5775
PTEN	NM_000314.4	5801	c.968delA	p.N323fs*21	+	10:89720817-89720817	416888	TAGTACTTACTTTAACAAAAAATGATCTTGACAAAGCAAATAAAGACAAAGCCAACCGATACTTTTCTCCAAATTTTAAGGTCAGTTAA	http://www.sanger.ac.uk/perl/genetics/CGP/cosmic?action=mut_summary&id=5801
PTEN	NM_000314.4	5816	c.867delA	p.V290fs*1	+	10:89720716-89720716	484297	CCAGAGGAAACCTCAGAAAAAGTAGAAAATGGAAGTCTATGTGATCAAGAAA	http://www.sanger.ac.uk/perl/genetics/CGP/cosmic?action=mut_summary&id=5816
PTEN	NM_000314.4	5823	c.963delA	p.T321fs*23	+	10:89720812-89720812	416888	TAGTACTTACTTTAACAAAAAATGATCTTGACAAAGCAAATAAAGACAAAGCCAACCGATACTTTTCTCCAAATTTTAAGGTCAGTTAA	http://www.sanger.ac.uk/perl/genetics/CGP/cosmic?action=mut_summary&id=5823
PTEN	NM_000314.4	5888	c.723_724insTT	p.E242fs*15	+	10:89717698-89717699	421278	CTTTGAGTTCCCTCAGCCGTTACCTGTGTGTGGTGATATCAAAGTAGAGTTCTTCCACAAACAGAACAAGATGCTAAAA	http://www.sanger.ac.uk/perl/genetics/CGP/cosmic?action=mut_summary&id=5888
CTNNB1	NM_001904	6050	c.64_114del51	p.V22_G38del	+	3:41266067-41266117	423052	GCCATGGAACCAGACAGAAAAGCGGCTGTTAGTCACTGGCAGCAACAGTCTTACCTGGACTCTGGAATCCATTCTGGTGCCACTACCACAGCTCCTTC	http://www.sanger.ac.uk/perl/genetics/CGP/cosmic?action=mut_summary&id=6050
CTNNB1	NM_001904	6064	c.74_97del24	p.W25_D32del	+	3:41266077-41266100	423052	GCCATGGAACCAGACAGAAAAGCGGCTGTTAGTCACTGGCAGCAACAGTCTTACCTGGACTCTGGAATCCATTCTGGTGCCACTACCACAGCTCCTTC	http://www.sanger.ac.uk/perl/genetics/CGP/cosmic?action=mut_summary&id=6064
BRAF	NM_004333	6137	c.1799T>G	p.V600G	-	7:140453136-140453136	304699	CTCCATCGAGATTTCACTGTAGCTAGACCAAAATCACCTATTTTTACTGTGAGGTCTTCATGAAGAAATATATCTGAGGTGTAGTAAGTAAAGGAAAACAGTA	http://www.sanger.ac.uk/perl/genetics/CGP/cosmic?action=mut_summary&id=6137
PIK3CA	NM_006218.1	6147	c.1636C>G	p.Q546E	+	3:178936094-178936094	35831	ATTTCTACACGAGATCCTCTCTCTGAAATCACTGAGCAGGAGAAAGATTTTCTA	http://www.sanger.ac.uk/perl/genetics/CGP/cosmic?action=mut_summary&id=6147
EGFR	NM_005228	6210	c.2240_2251del12	p.L747_T751>S	+	7:55242470-55242481	1598122	ACTCTGGATCCCAGAAGGTGAGAAAGTTAAAATTCCCGTCGCTATCAAGGAATTAAGAGAAGCAACATCTCCGAAAGCCAACAAGGAAATCCTCGATGTGAGTTTCTGCTTTGCTGTGTGGGGG	http://www.sanger.ac.uk/perl/genetics/CGP/cosmic?action=mut_summary&id=6210
EGFR	NM_005228	6213	c.2582T>A	p.L861Q	+	7:55259524-55259524	1599089	CGTCGCTTGGTGCACCGCGACCTGGCAGCCAGGAACGTACTGGTGAAAACACCGCAGCATGTCAAGATCACAGATTTTGGGCTGGCCAAACTGCTGGGTGCGGAAGA	http://www.sanger.ac.uk/perl/genetics/CGP/cosmic?action=mut_summary&id=6213
EGFR	NM_005228	6218	c.2239_2247del9	p.L747_E749del	+	7:55242469-55242477	1598122	ACTCTGGATCCCAGAAGGTGAGAAAGTTAAAATTCCCGTCGCTATCAAGGAATTAAGAGAAGCAACATCTCCGAAAGCCAACAAGGAAATCCTCGATGTGAGTTTCTGCTTTGCTGTGTGGGGG	http://www.sanger.ac.uk/perl/genetics/CGP/cosmic?action=mut_summary&id=6218
EGFR	NM_005228	6219	c.2248G>C	p.A750P	+	7:55242478-55242478	1598122	ACTCTGGATCCCAGAAGGTGAGAAAGTTAAAATTCCCGTCGCTATCAAGGAATTAAGAGAAGCAACATCTCCGAAAGCCAACAAGGAAATCCTCGATGTGAGTTTCTGCTTTGCTGTGTGGGGG	http://www.sanger.ac.uk/perl/genetics/CGP/cosmic?action=mut_summary&id=6219
EGFR	NM_005228	6220	c.2238_2255del18	p.E746_S752>D	+	7:55242468-55242485	1598122	ACTCTGGATCCCAGAAGGTGAGAAAGTTAAAATTCCCGTCGCTATCAAGGAATTAAGAGAAGCAACATCTCCGAAAGCCAACAAGGAAATCCTCGATGTGAGTTTCTGCTTTGCTGTGTGGGGG	http://www.sanger.ac.uk/perl/genetics/CGP/cosmic?action=mut_summary&id=6220
EGFR	NM_005228	6223	c.2235_2249del15	p.E746_A750del	+	7:55242465-55242479	1598122	ACTCTGGATCCCAGAAGGTGAGAAAGTTAAAATTCCCGTCGCTATCAAGGAATTAAGAGAAGCAACATCTCCGAAAGCCAACAAGGAAATCCTCGATGTGAGTTTCTGCTTTGCTGTGTGGGGG	http://www.sanger.ac.uk/perl/genetics/CGP/cosmic?action=mut_summary&id=6223
EGFR	NM_005228	6224	c.2573T>G	p.L858R	+	7:55259515-55259515	1599089	CGTCGCTTGGTGCACCGCGACCTGGCAGCCAGGAACGTACTGGTGAAAACACCGCAGCATGTCAAGATCACAGATTTTGGGCTGGCCAAACTGCTGGGTGCGGAAGA	http://www.sanger.ac.uk/perl/genetics/CGP/cosmic?action=mut_summary&id=6224
EGFR	NM_005228	6225	c.2236_2250del15	p.E746_A750del	+	7:55242466-55242480	1598122	ACTCTGGATCCCAGAAGGTGAGAAAGTTAAAATTCCCGTCGCTATCAAGGAATTAAGAGAAGCAACATCTCCGAAAGCCAACAAGGAAATCCTCGATGTGAGTTTCTGCTTTGCTGTGTGGGGG	http://www.sanger.ac.uk/perl/genetics/CGP/cosmic?action=mut_summary&id=6225
EGFR	NM_005228	6239	c.2156G>C	p.G719A	+	7:55241708-55241708	67641	CTCCCAACCAAGCTCTCTTGAGGATCTTGAAGGAAACTGAATTCAAAAAGATCAAAGTGCTGGGCTCCGGTGC	http://www.sanger.ac.uk/perl/genetics/CGP/cosmic?action=mut_summary&id=6239
EGFR	NM_005228	6240	c.2369C>T	p.T790M	+	7:55249071-55249071	493236	GGCCAGCGTGGACAACCCCCACGTGTGCCGCCTGCTGGGCATCTGCCTCACCTCCACCGTGCAGCTCATCACG	http://www.sanger.ac.uk/perl/genetics/CGP/cosmic?action=mut_summary&id=6240
EGFR	NM_005228	6241	c.2303G>T	p.S768I	+	7:55249005-55249005	493236	GGCCAGCGTGGACAACCCCCACGTGTGCCGCCTGCTGGGCATCTGCCTCACCTCCACCGTGCAGCTCATCACG	http://www.sanger.ac.uk/perl/genetics/CGP/cosmic?action=mut_summary&id=6241
EGFR	NM_005228	6252	c.2155G>A	p.G719S	+	7:55241707-55241707	67641	CTCCCAACCAAGCTCTCTTGAGGATCTTGAAGGAAACTGAATTCAAAAAGATCAAAGTGCTGGGCTCCGGTGC	http://www.sanger.ac.uk/perl/genetics/CGP/cosmic?action=mut_summary&id=6252
EGFR	NM_005228	6253	c.2155G>T	p.G719C	+	7:55241707-55241707	67641	CTCCCAACCAAGCTCTCTTGAGGATCTTGAAGGAAACTGAATTCAAAAAGATCAAAGTGCTGGGCTCCGGTGC	http://www.sanger.ac.uk/perl/genetics/CGP/cosmic?action=mut_summary&id=6253
EGFR	NM_005228	6254	c.2239_2253del15	p.L747_T751del	+	7:55242469-55242483	1598122	ACTCTGGATCCCAGAAGGTGAGAAAGTTAAAATTCCCGTCGCTATCAAGGAATTAAGAGAAGCAACATCTCCGAAAGCCAACAAGGAAATCCTCGATGTGAGTTTCTGCTTTGCTGTGTGGGGG	http://www.sanger.ac.uk/perl/genetics/CGP/cosmic?action=mut_summary&id=6254
EGFR	NM_005228	6255	c.2239_2256del18	p.L747_S752del	+	7:55242469-55242486	1598122	ACTCTGGATCCCAGAAGGTGAGAAAGTTAAAATTCCCGTCGCTATCAAGGAATTAAGAGAAGCAACATCTCCGAAAGCCAACAAGGAAATCCTCGATGTGAGTTTCTGCTTTGCTGTGTGGGGG	http://www.sanger.ac.uk/perl/genetics/CGP/cosmic?action=mut_summary&id=6255
EGFR	NM_005228	6256	c.2254_2277del24	p.S752_I759del	+	7:55242484-55242507	1598122	ACTCTGGATCCCAGAAGGTGAGAAAGTTAAAATTCCCGTCGCTATCAAGGAATTAAGAGAAGCAACATCTCCGAAAGCCAACAAGGAAATCCTCGATGTGAGTTTCTGCTTTGCTGTGTGGGGG	http://www.sanger.ac.uk/perl/genetics/CGP/cosmic?action=mut_summary&id=6256
BRAF	NM_004333	6262	c.1330C>T	p.R444W	-	7:140481478-140481478	1308445	ACTGTTCCAAATGATCCAGATCCAATTCTTTGTCCCACTGTAATCTGCCCATCAGGAATCTCCCAATCATCACTCGAGTCCCGTCTACCAAGTGTTTTCTTGATAAAAA	http://www.sanger.ac.uk/perl/genetics/CGP/cosmic?action=mut_summary&id=6262
BRAF	NM_004333	6265	c.1803A>T	p.K601N	-	7:140453132-140453132	304699	CTCCATCGAGATTTCACTGTAGCTAGACCAAAATCACCTATTTTTACTGTGAGGTCTTCATGAAGAAATATATCTGAGGTGTAGTAAGTAAAGGAAAACAGTA	http://www.sanger.ac.uk/perl/genetics/CGP/cosmic?action=mut_summary&id=6265
EGFR	NM_005228	6268	c.2257C>T	p.P753S	+	7:55242487-55242487	1598122	ACTCTGGATCCCAGAAGGTGAGAAAGTTAAAATTCCCGTCGCTATCAAGGAATTAAGAGAAGCAACATCTCCGAAAGCCAACAAGGAAATCCTCGATGTGAGTTTCTGCTTTGCTGTGTGGGGG	http://www.sanger.ac.uk/perl/genetics/CGP/cosmic?action=mut_summary&id=6268
TP53	NM_000546	6530	c.723delC	p.C242fs*5	-	17:7577558-7577558	94170	GTGAGGATGGGCCTCCGGTTCATGCCGCCCATGCAGGAACTGTTACACATGTAGTTGTAGTGGATGGTG	http://www.sanger.ac.uk/perl/genetics/CGP/cosmic?action=mut_summary&id=6530
TP53	NM_000546	6545	c.741_742CC>TT	p.R248W	-	17:7577539-7577540	94170	GTGAGGATGGGCCTCCGGTTCATGCCGCCCATGCAGGAACTGTTACACATGTAGTTGTAGTGGATGGTG	http://www.sanger.ac.uk/perl/genetics/CGP/cosmic?action=mut_summary&id=6545
TP53	NM_000546	6549	c.743G>T	p.R248L	-	17:7577538-7577538	94170	GTGAGGATGGGCCTCCGGTTCATGCCGCCCATGCAGGAACTGTTACACATGTAGTTGTAGTGGATGGTG	http://www.sanger.ac.uk/perl/genetics/CGP/cosmic?action=mut_summary&id=6549
TP53	NM_000546	6932	c.733G>A	p.G245S	-	17:7577548-7577548	94170	GTGAGGATGGGCCTCCGGTTCATGCCGCCCATGCAGGAACTGTTACACATGTAGTTGTAGTGGATGGTG	http://www.sanger.ac.uk/perl/genetics/CGP/cosmic?action=mut_summary&id=6932
TP53	NM_000546	10645	c.527G>T	p.C176F	-	17:7578403-7578403	226369	CGCTCATGGTGGGGGCAGCGCCTCACAACCTCCGTCATGTGCTGTGACTGCTTGTAGATGGCCATGGCGCGGACGCGGGTGCCGGGCGGGGGTGTG	http://www.sanger.ac.uk/perl/genetics/CGP/cosmic?action=mut_summary&id=10645
TP53	NM_000546	10647	c.404G>T	p.C135F	-	17:7578526-7578526	658417	CAAAACATCTTGTTGAGGGCAGGGGAGTACTGTAGGAAGAGGAAGGAGACAGAG	http://www.sanger.ac.uk/perl/genetics/CGP/cosmic?action=mut_summary&id=10647
TP53	NM_000546	10648	c.524G>A	p.R175H	-	17:7578406-7578406	226369	CGCTCATGGTGGGGGCAGCGCCTCACAACCTCCGTCATGTGCTGTGACTGCTTGTAGATGGCCATGGCGCGGACGCGGGTGCCGGGCGGGGGTGTG	http://www.sanger.ac.uk/perl/genetics/CGP/cosmic?action=mut_summary&id=10648
TP53	NM_000546	10654	c.637C>T	p.R213*	-	17:7578212-7578212	226789	GGCGGCTCATAGGGCACCACCACACTATGTCGAAAAGTGTTTCTGTCATCCAAATACTCCACACGCAAATTTCCTTCCACTCGGATAAGATGCTGAGGAGGGGCCAGA	http://www.sanger.ac.uk/perl/genetics/CGP/cosmic?action=mut_summary&id=10654
TP53	NM_000546	10656	c.742C>T	p.R248W	-	17:7577539-7577539	94170	GTGAGGATGGGCCTCCGGTTCATGCCGCCCATGCAGGAACTGTTACACATGTAGTTGTAGTGGATGGTG	http://www.sanger.ac.uk/perl/genetics/CGP/cosmic?action=mut_summary&id=10656
TP53	NM_000546	10659	c.817C>T	p.R273C	-	17:7577121-7577121	117792	GCTTAGTGCTCCCTGGGGGCAGCTCGTGGTGAGGCTCCCCTTTCTTGCGGAGATTCTCTTCCTCTGTGCGCCGGTCTCTCCCAGGACAGGCACAAACACGCACCTCAAAG	http://www.sanger.ac.uk/perl/genetics/CGP/cosmic?action=mut_summary&id=10659
TP53	NM_000546	10660	c.818G>A	p.R273H	-	17:7577120-7577120	117792	GCTTAGTGCTCCCTGGGGGCAGCTCGTGGTGAGGCTCCCCTTTCTTGCGGAGATTCTCTTCCTCTGTGCGCCGGTCTCTCCCAGGACAGGCACAAACACGCACCTCAAAG	http://www.sanger.ac.uk/perl/genetics/CGP/cosmic?action=mut_summary&id=10660
TP53	NM_000546	10662	c.743G>A	p.R248Q	-	17:7577538-7577538	94170	GTGAGGATGGGCCTCCGGTTCATGCCGCCCATGCAGGAACTGTTACACATGTAGTTGTAGTGGATGGTG	http://www.sanger.ac.uk/perl/genetics/CGP/cosmic?action=mut_summary&id=10662
TP53	NM_000546	10663	c.916C>T	p.R306*	-	17:7577022-7577022	117792	GCTTAGTGCTCCCTGGGGGCAGCTCGTGGTGAGGCTCCCCTTTCTTGCGGAGATTCTCTTCCTCTGTGCGCCGGTCTCTCCCAGGACAGGCACAAACACGCACCTCAAAG	http://www.sanger.ac.uk/perl/genetics/CGP/cosmic?action=mut_summary&id=10663
TP53	NM_000546	10667	c.646G>A	p.V216M	-	17:7578203-7578203	226789	GGCGGCTCATAGGGCACCACCACACTATGTCGAAAAGTGTTTCTGTCATCCAAATACTCCACACGCAAATTTCCTTCCACTCGGATAAGATGCTGAGGAGGGGCCAGA	http://www.sanger.ac.uk/perl/genetics/CGP/cosmic?action=mut_summary&id=10667
TP53	NM_000546	10670	c.469G>T	p.V157F	-	17:7578461-7578461	226369	CGCTCATGGTGGGGGCAGCGCCTCACAACCTCCGTCATGTGCTGTGACTGCTTGTAGATGGCCATGGCGCGGACGCGGGTGCCGGGCGGGGGTGTG	http://www.sanger.ac.uk/perl/genetics/CGP/cosmic?action=mut_summary&id=10670
TP53	NM_000546	10690	c.473G>A	p.R158H	-	17:7578457-7578457	226369	CGCTCATGGTGGGGGCAGCGCCTCACAACCTCCGTCATGTGCTGTGACTGCTTGTAGATGGCCATGGCGCGGACGCGGGTGCCGGGCGGGGGTGTG	http://www.sanger.ac.uk/perl/genetics/CGP/cosmic?action=mut_summary&id=10690
TP53	NM_000546	10704	c.844C>T	p.R282W	-	17:7577094-7577094	117792	GCTTAGTGCTCCCTGGGGGCAGCTCGTGGTGAGGCTCCCCTTTCTTGCGGAGATTCTCTTCCTCTGTGCGCCGGTCTCTCCCAGGACAGGCACAAACACGCACCTCAAAG	http://www.sanger.ac.uk/perl/genetics/CGP/cosmic?action=mut_summary&id=10704
TP53	NM_000546	10705	c.586C>T	p.R196*	-	17:7578263-7578263	226789	GGCGGCTCATAGGGCACCACCACACTATGTCGAAAAGTGTTTCTGTCATCCAAATACTCCACACGCAAATTTCCTTCCACTCGGATAAGATGCTGAGGAGGGGCCAGA	http://www.sanger.ac.uk/perl/genetics/CGP/cosmic?action=mut_summary&id=10705
TP53	NM_000546	10709	c.722C>G	p.S241C	-	17:7577559-7577559	94170	GTGAGGATGGGCCTCCGGTTCATGCCGCCCATGCAGGAACTGTTACACATGTAGTTGTAGTGGATGGTG	http://www.sanger.ac.uk/perl/genetics/CGP/cosmic?action=mut_summary&id=10709
TP53	NM_000546	10710	c.892G>T	p.E298*	-	17:7577046-7577046	117792	GCTTAGTGCTCCCTGGGGGCAGCTCGTGGTGAGGCTCCCCTTTCTTGCGGAGATTCTCTTCCTCTGTGCGCCGGTCTCTCCCAGGACAGGCACAAACACGCACCTCAAAG	http://www.sanger.ac.uk/perl/genetics/CGP/cosmic?action=mut_summary&id=10710
TP53	NM_000546	10714	c.473G>T	p.R158L	-	17:7578457-7578457	226369	CGCTCATGGTGGGGGCAGCGCCTCACAACCTCCGTCATGTGCTGTGACTGCTTGTAGATGGCCATGGCGCGGACGCGGGTGCCGGGCGGGGGTGTG	http://www.sanger.ac.uk/perl/genetics/CGP/cosmic?action=mut_summary&id=10714
TP53	NM_000546	10716	c.329G>T	p.R110L	-	17:7579358-7579358	484618	AAGAAGCCCAGACGGAAACCGTAGCTGCCCTGGTAGGTTTTCTGGGAAGGGACAGAAGATGACAGGGGCCAGGAGGGGGCTGGTGCAGGGGCCGCCGGTG	http://www.sanger.ac.uk/perl/genetics/CGP/cosmic?action=mut_summary&id=10716
TP53	NM_000546	10722	c.853G>A	p.E285K	-	17:7577085-7577085	117792	GCTTAGTGCTCCCTGGGGGCAGCTCGTGGTGAGGCTCCCCTTTCTTGCGGAGATTCTCTTCCTCTGTGCGCCGGTCTCTCCCAGGACAGGCACAAACACGCACCTCAAAG	http://www.sanger.ac.uk/perl/genetics/CGP/cosmic?action=mut_summary&id=10722
TP53	NM_000546	10731	c.707A>G	p.Y236C	-	17:7577574-7577574	94170	GTGAGGATGGGCCTCCGGTTCATGCCGCCCATGCAGGAACTGTTACACATGTAGTTGTAGTGGATGGTG	http://www.sanger.ac.uk/perl/genetics/CGP/cosmic?action=mut_summary&id=10731
TP53	NM_000546	10735	c.638G>A	p.R213Q	-	17:7578211-7578211	226789	GGCGGCTCATAGGGCACCACCACACTATGTCGAAAAGTGTTTCTGTCATCCAAATACTCCACACGCAAATTTCCTTCCACTCGGATAAGATGCTGAGGAGGGGCCAGA	http://www.sanger.ac.uk/perl/genetics/CGP/cosmic?action=mut_summary&id=10735
TP53	NM_000546	10742	c.578A>G	p.H193R	-	17:7578271-7578271	226789	GGCGGCTCATAGGGCACCACCACACTATGTCGAAAAGTGTTTCTGTCATCCAAATACTCCACACGCAAATTTCCTTCCACTCGGATAAGATGCTGAGGAGGGGCCAGA	http://www.sanger.ac.uk/perl/genetics/CGP/cosmic?action=mut_summary&id=10742
TP53	NM_000546	10758	c.659A>G	p.Y220C	-	17:7578190-7578190	226789	GGCGGCTCATAGGGCACCACCACACTATGTCGAAAAGTGTTTCTGTCATCCAAATACTCCACACGCAAATTTCCTTCCACTCGGATAAGATGCTGAGGAGGGGCCAGA	http://www.sanger.ac.uk/perl/genetics/CGP/cosmic?action=mut_summary&id=10758
TP53	NM_000546	10769	c.820G>T	p.V274F	-	17:7577118-7577118	117792	GCTTAGTGCTCCCTGGGGGCAGCTCGTGGTGAGGCTCCCCTTTCTTGCGGAGATTCTCTTCCTCTGTGCGCCGGTCTCTCCCAGGACAGGCACAAACACGCACCTCAAAG	http://www.sanger.ac.uk/perl/genetics/CGP/cosmic?action=mut_summary&id=10769
TP53	NM_000546	10779	c.818G>T	p.R273L	-	17:7577120-7577120	117792	GCTTAGTGCTCCCTGGGGGCAGCTCGTGGTGAGGCTCCCCTTTCTTGCGGAGATTCTCTTCCTCTGTGCGCCGGTCTCTCCCAGGACAGGCACAAACACGCACCTCAAAG	http://www.sanger.ac.uk/perl/genetics/CGP/cosmic?action=mut_summary&id=10779
TP53	NM_000546	10790	c.455C>T	p.P152L	-	17:7578475-7578475	226369	CGCTCATGGTGGGGGCAGCGCCTCACAACCTCCGTCATGTGCTGTGACTGCTTGTAGATGGCCATGGCGCGGACGCGGGTGCCGGGCGGGGGTGTG	http://www.sanger.ac.uk/perl/genetics/CGP/cosmic?action=mut_summary&id=10790
TP53	NM_000546	10808	c.488A>G	p.Y163C	-	17:7578442-7578442	226369	CGCTCATGGTGGGGGCAGCGCCTCACAACCTCCGTCATGTGCTGTGACTGCTTGTAGATGGCCATGGCGCGGACGCGGGTGCCGGGCGGGGGTGTG	http://www.sanger.ac.uk/perl/genetics/CGP/cosmic?action=mut_summary&id=10808
TP53	NM_000546	10810	c.725G>T	p.C242F	-	17:7577556-7577556	94170	GTGAGGATGGGCCTCCGGTTCATGCCGCCCATGCAGGAACTGTTACACATGTAGTTGTAGTGGATGGTG	http://www.sanger.ac.uk/perl/genetics/CGP/cosmic?action=mut_summary&id=10810
TP53	NM_000546	10812	c.722C>T	p.S241F	-	17:7577559-7577559	94170	GTGAGGATGGGCCTCCGGTTCATGCCGCCCATGCAGGAACTGTTACACATGTAGTTGTAGTGGATGGTG	http://www.sanger.ac.uk/perl/genetics/CGP/cosmic?action=mut_summary&id=10812
TP53	NM_000546	10813	c.394A>G	p.K132E	-	17:7578536-7578536	658417	CAAAACATCTTGTTGAGGGCAGGGGAGTACTGTAGGAAGAGGAAGGAGACAGAG	http://www.sanger.ac.uk/perl/genetics/CGP/cosmic?action=mut_summary&id=10813
TP53	NM_000546	10817	c.747G>T	p.R249S	-	17:7577534-7577534	94170	GTGAGGATGGGCCTCCGGTTCATGCCGCCCATGCAGGAACTGTTACACATGTAGTTGTAGTGGATGGTG	http://www.sanger.ac.uk/perl/genetics/CGP/cosmic?action=mut_summary&id=10817
TP53	NM_000546	10863	c.833C>T	p.P278L	-	17:7577105-7577105	117792	GCTTAGTGCTCCCTGGGGGCAGCTCGTGGTGAGGCTCCCCTTTCTTGCGGAGATTCTCTTCCTCTGTGCGCCGGTCTCTCCCAGGACAGGCACAAACACGCACCTCAAAG	http://www.sanger.ac.uk/perl/genetics/CGP/cosmic?action=mut_summary&id=10863
TP53	NM_000546	10889	c.536A>G	p.H179R	-	17:7578394-7578394	226369	CGCTCATGGTGGGGGCAGCGCCTCACAACCTCCGTCATGTGCTGTGACTGCTTGTAGATGGCCATGGCGCGGACGCGGGTGCCGGGCGGGGGTGTG	http://www.sanger.ac.uk/perl/genetics/CGP/cosmic?action=mut_summary&id=10889
TP53	NM_000546	10891	c.814G>A	p.V272M	-	17:7577124-7577124	117792	GCTTAGTGCTCCCTGGGGGCAGCTCGTGGTGAGGCTCCCCTTTCTTGCGGAGATTCTCTTCCTCTGTGCGCCGGTCTCTCCCAGGACAGGCACAAACACGCACCTCAAAG	http://www.sanger.ac.uk/perl/genetics/CGP/cosmic?action=mut_summary&id=10891
TP53	NM_000546	10893	c.824G>A	p.C275Y	-	17:7577114-7577114	117792	GCTTAGTGCTCCCTGGGGGCAGCTCGTGGTGAGGCTCCCCTTTCTTGCGGAGATTCTCTTCCTCTGTGCGCCGGTCTCTCCCAGGACAGGCACAAACACGCACCTCAAAG	http://www.sanger.ac.uk/perl/genetics/CGP/cosmic?action=mut_summary&id=10893
TP53	NM_000546	10939	c.832C>T	p.P278S	-	17:7577106-7577106	117792	GCTTAGTGCTCCCTGGGGGCAGCTCGTGGTGAGGCTCCCCTTTCTTGCGGAGATTCTCTTCCTCTGTGCGCCGGTCTCTCCCAGGACAGGCACAAACACGCACCTCAAAG	http://www.sanger.ac.uk/perl/genetics/CGP/cosmic?action=mut_summary&id=10939
TP53	NM_000546	11063	c.711G>T	p.M237I	-	17:7577570-7577570	94170	GTGAGGATGGGCCTCCGGTTCATGCCGCCCATGCAGGAACTGTTACACATGTAGTTGTAGTGGATGGTG	http://www.sanger.ac.uk/perl/genetics/CGP/cosmic?action=mut_summary&id=11063
TP53	NM_000546	11073	c.1024C>T	p.R342*	-	17:7574003-7574003	110679	CTCTCGGAACATCTCGAAGCGCTCACGCCCACGGATCTGCAGCAACAGAGGAGGGGGAGAAGTAAGTATATA	http://www.sanger.ac.uk/perl/genetics/CGP/cosmic?action=mut_summary&id=11073
TP53	NM_000546	11081	c.733G>T	p.G245C	-	17:7577548-7577548	94170	GTGAGGATGGGCCTCCGGTTCATGCCGCCCATGCAGGAACTGTTACACATGTAGTTGTAGTGGATGGTG	http://www.sanger.ac.uk/perl/genetics/CGP/cosmic?action=mut_summary&id=11081
TP53	NM_000546	11148	c.476C>T	p.A159V	-	17:7578454-7578454	226369	CGCTCATGGTGGGGGCAGCGCCTCACAACCTCCGTCATGTGCTGTGACTGCTTGTAGATGGCCATGGCGCGGACGCGGGTGCCGGGCGGGGGTGTG	http://www.sanger.ac.uk/perl/genetics/CGP/cosmic?action=mut_summary&id=11148
TP53	NM_000546	11196	c.734G>T	p.G245V	-	17:7577547-7577547	94170	GTGAGGATGGGCCTCCGGTTCATGCCGCCCATGCAGGAACTGTTACACATGTAGTTGTAGTGGATGGTG	http://www.sanger.ac.uk/perl/genetics/CGP/cosmic?action=mut_summary&id=11196
TP53	NM_000546	11218	c.464C>A	p.T155N	-	17:7578466-7578466	226369	CGCTCATGGTGGGGGCAGCGCCTCACAACCTCCGTCATGTGCTGTGACTGCTTGTAGATGGCCATGGCGCGGACGCGGGTGCCGGGCGGGGGTGTG	http://www.sanger.ac.uk/perl/genetics/CGP/cosmic?action=mut_summary&id=11218
TP53	NM_000546	11224	c.394A>C	p.K132Q	-	17:7578536-7578536	658417	CAAAACATCTTGTTGAGGGCAGGGGAGTACTGTAGGAAGAGGAAGGAGACAGAG	http://www.sanger.ac.uk/perl/genetics/CGP/cosmic?action=mut_summary&id=11224
TP53	NM_000546	11232	c.842A>G	p.D281G	-	17:7577096-7577096	117792	GCTTAGTGCTCCCTGGGGGCAGCTCGTGGTGAGGCTCCCCTTTCTTGCGGAGATTCTCTTCCTCTGTGCGCCGGTCTCTCCCAGGACAGGCACAAACACGCACCTCAAAG	http://www.sanger.ac.uk/perl/genetics/CGP/cosmic?action=mut_summary&id=11232
TP53	NM_000546	11249	c.537T>G	p.H179Q	-	17:7578393-7578393	226369	CGCTCATGGTGGGGGCAGCGCCTCACAACCTCCGTCATGTGCTGTGACTGCTTGTAGATGGCCATGGCGCGGACGCGGGTGCCGGGCGGGGGTGTG	http://www.sanger.ac.uk/perl/genetics/CGP/cosmic?action=mut_summary&id=11249
TP53	NM_000546	11291	c.1006G>T	p.E336*	-	17:7574021-7574021	110679	CTCTCGGAACATCTCGAAGCGCTCACGCCCACGGATCTGCAGCAACAGAGGAGGGGGAGAAGTAAGTATATA	http://www.sanger.ac.uk/perl/genetics/CGP/cosmic?action=mut_summary&id=11291
TP53	NM_000546	11305	c.809T>C	p.F270S	-	17:7577129-7577129	117792	GCTTAGTGCTCCCTGGGGGCAGCTCGTGGTGAGGCTCCCCTTTCTTGCGGAGATTCTCTTCCTCTGTGCGCCGGTCTCTCCCAGGACAGGCACAAACACGCACCTCAAAG	http://www.sanger.ac.uk/perl/genetics/CGP/cosmic?action=mut_summary&id=11305
TP53	NM_000546	11606	c.31G>C	p.E11Q	-	17:7579882-7579882	310032	GTTTCCTGACTCAGAGGGGGCTCGACGCTAGGATCTGACTGCGGCTCCTCCATGGCAGTGACCCGGAAGGCAGTCTGGCTGC	http://www.sanger.ac.uk/perl/genetics/CGP/cosmic?action=mut_summary&id=11606
EGFR	NM_005228	12366	c.2572C>A	p.L858M	+	7:55259514-55259514	1599089	CGTCGCTTGGTGCACCGCGACCTGGCAGCCAGGAACGTACTGGTGAAAACACCGCAGCATGTCAAGATCACAGATTTTGGGCTGGCCAAACTGCTGGGTGCGGAAGA	http://www.sanger.ac.uk/perl/genetics/CGP/cosmic?action=mut_summary&id=12366
EGFR	NM_005228	12367	c.2237_2254del18	p.E746_S752>A	+	7:55242467-55242484	1598122	ACTCTGGATCCCAGAAGGTGAGAAAGTTAAAATTCCCGTCGCTATCAAGGAATTAAGAGAAGCAACATCTCCGAAAGCCAACAAGGAAATCCTCGATGTGAGTTTCTGCTTTGCTGTGTGGGGG	http://www.sanger.ac.uk/perl/genetics/CGP/cosmic?action=mut_summary&id=12367
EGFR	NM_005228	12369	c.2240_2254del15	p.L747_T751del	+	7:55242470-55242484	1598122	ACTCTGGATCCCAGAAGGTGAGAAAGTTAAAATTCCCGTCGCTATCAAGGAATTAAGAGAAGCAACATCTCCGAAAGCCAACAAGGAAATCCTCGATGTGAGTTTCTGCTTTGCTGTGTGGGGG	http://www.sanger.ac.uk/perl/genetics/CGP/cosmic?action=mut_summary&id=12369
EGFR	NM_005228	12370	c.2240_2257del18	p.L747_P753>S	+	7:55242470-55242487	1598122	ACTCTGGATCCCAGAAGGTGAGAAAGTTAAAATTCCCGTCGCTATCAAGGAATTAAGAGAAGCAACATCTCCGAAAGCCAACAAGGAAATCCTCGATGTGAGTTTCTGCTTTGCTGTGTGGGGG	http://www.sanger.ac.uk/perl/genetics/CGP/cosmic?action=mut_summary&id=12370
EGFR	NM_005228	12376	c.2307_2308ins9	p.V769_D770insASV	+	7:55249009-55249010	493236	GGCCAGCGTGGACAACCCCCACGTGTGCCGCCTGCTGGGCATCTGCCTCACCTCCACCGTGCAGCTCATCACG	http://www.sanger.ac.uk/perl/genetics/CGP/cosmic?action=mut_summary&id=12376
EGFR	NM_005228	12377	c.2319_2320insCAC	p.H773_V774insH	+	7:55249021-55249022	493236	GGCCAGCGTGGACAACCCCCACGTGTGCCGCCTGCTGGGCATCTGCCTCACCTCCACCGTGCAGCTCATCACG	http://www.sanger.ac.uk/perl/genetics/CGP/cosmic?action=mut_summary&id=12377
EGFR	NM_005228	12378	c.2310_2311insGGT	p.D770_N771insG	+	7:55249012-55249013	493236	GGCCAGCGTGGACAACCCCCACGTGTGCCGCCTGCTGGGCATCTGCCTCACCTCCACCGTGCAGCTCATCACG	http://www.sanger.ac.uk/perl/genetics/CGP/cosmic?action=mut_summary&id=12378
EGFR	NM_005228	12381	c.2319_2320ins9	p.H773_V774insNPH	+	7:55249021-55249022	493236	GGCCAGCGTGGACAACCCCCACGTGTGCCGCCTGCTGGGCATCTGCCTCACCTCCACCGTGCAGCTCATCACG	http://www.sanger.ac.uk/perl/genetics/CGP/cosmic?action=mut_summary&id=12381
EGFR	NM_005228	12382	c.2239_2248TTAAGAGAAG>C	p.L747_A750>P	+	7:55242469-55242478	1598122	ACTCTGGATCCCAGAAGGTGAGAAAGTTAAAATTCCCGTCGCTATCAAGGAATTAAGAGAAGCAACATCTCCGAAAGCCAACAAGGAAATCCTCGATGTGAGTTTCTGCTTTGCTGTGTGGGGG	http://www.sanger.ac.uk/perl/genetics/CGP/cosmic?action=mut_summary&id=12382
EGFR	NM_005228	12383	c.2239_2251>C	p.L747_T751>P	+	7:55242469-55242481	1598122	ACTCTGGATCCCAGAAGGTGAGAAAGTTAAAATTCCCGTCGCTATCAAGGAATTAAGAGAAGCAACATCTCCGAAAGCCAACAAGGAAATCCTCGATGTGAGTTTCTGCTTTGCTGTGTGGGGG	http://www.sanger.ac.uk/perl/genetics/CGP/cosmic?action=mut_summary&id=12383
EGFR	NM_005228	12384	c.2237_2255>T	p.E746_S752>V	+	7:55242467-55242485	1598122	ACTCTGGATCCCAGAAGGTGAGAAAGTTAAAATTCCCGTCGCTATCAAGGAATTAAGAGAAGCAACATCTCCGAAAGCCAACAAGGAAATCCTCGATGTGAGTTTCTGCTTTGCTGTGTGGGGG	http://www.sanger.ac.uk/perl/genetics/CGP/cosmic?action=mut_summary&id=12384
EGFR	NM_005228	12387	c.2239_2258>CA	p.L747_P753>Q	+	7:55242469-55242488	1598122	ACTCTGGATCCCAGAAGGTGAGAAAGTTAAAATTCCCGTCGCTATCAAGGAATTAAGAGAAGCAACATCTCCGAAAGCCAACAAGGAAATCCTCGATGTGAGTTTCTGCTTTGCTGTGTGGGGG	http://www.sanger.ac.uk/perl/genetics/CGP/cosmic?action=mut_summary&id=12387
PDGFRA	NM_006206	12396	c.2524G>T	p.D842Y	+	4:55152092-55152092	234145	TGGCTGCTCGCAACGTCCTCCTGGCACAAGGAAAAATTGTGAAGATCTGTGACTTTGGCCTGGCCAGAGACATCATGCATGATTCG	http://www.sanger.ac.uk/perl/genetics/CGP/cosmic?action=mut_summary&id=12396
PDGFRA	NM_006206	12397	c.2524_2526GAC>TAT	p.D842Y	+	4:55152092-55152094	234145	TGGCTGCTCGCAACGTCCTCCTGGCACAAGGAAAAATTGTGAAGATCTGTGACTTTGGCCTGGCCAGAGACATCATGCATGATTCG	http://www.sanger.ac.uk/perl/genetics/CGP/cosmic?action=mut_summary&id=12397
PDGFRA	NM_006206	12398	c.2524_2525GA>AT	p.D842I	+	4:55152092-55152093	234145	TGGCTGCTCGCAACGTCCTCCTGGCACAAGGAAAAATTGTGAAGATCTGTGACTTTGGCCTGGCCAGAGACATCATGCATGATTCG	http://www.sanger.ac.uk/perl/genetics/CGP/cosmic?action=mut_summary&id=12398
PDGFRA	NM_006206	12399	c.2536G>T	p.D846Y	+	4:55152104-55152104	234145	TGGCTGCTCGCAACGTCCTCCTGGCACAAGGAAAAATTGTGAAGATCTGTGACTTTGGCCTGGCCAGAGACATCATGCATGATTCG	http://www.sanger.ac.uk/perl/genetics/CGP/cosmic?action=mut_summary&id=12399
PDGFRA	NM_006206	12400	c.2527_2538del12	p.I843_D846del	+	4:55152095-55152106	234145	TGGCTGCTCGCAACGTCCTCCTGGCACAAGGAAAAATTGTGAAGATCTGTGACTTTGGCCTGGCCAGAGACATCATGCATGATTCG	http://www.sanger.ac.uk/perl/genetics/CGP/cosmic?action=mut_summary&id=12400
PDGFRA	NM_006206	12401	c.2524_2532del9	p.D842_M844del	+	4:55152092-55152100	234145	TGGCTGCTCGCAACGTCCTCCTGGCACAAGGAAAAATTGTGAAGATCTGTGACTTTGGCCTGGCCAGAGACATCATGCATGATTCG	http://www.sanger.ac.uk/perl/genetics/CGP/cosmic?action=mut_summary&id=12401
PDGFRA	NM_006206	12402	c.2530_2541del12	p.M844_S847del	+	4:55152098-55152109	234145	TGGCTGCTCGCAACGTCCTCCTGGCACAAGGAAAAATTGTGAAGATCTGTGACTTTGGCCTGGCCAGAGACATCATGCATGATTCG	http://www.sanger.ac.uk/perl/genetics/CGP/cosmic?action=mut_summary&id=12402
PDGFRA	NM_006206	12405	c.2521_2526delAGAGAC	p.R841_D842del	+	4:55152089-55152094	234145	TGGCTGCTCGCAACGTCCTCCTGGCACAAGGAAAAATTGTGAAGATCTGTGACTTTGGCCTGGCCAGAGACATCATGCATGATTCG	http://www.sanger.ac.uk/perl/genetics/CGP/cosmic?action=mut_summary&id=12405
PDGFRA	NM_006206	12407	c.2528_2539del12	p.I843_S847>T	+	4:55152096-55152107	234145	TGGCTGCTCGCAACGTCCTCCTGGCACAAGGAAAAATTGTGAAGATCTGTGACTTTGGCCTGGCCAGAGACATCATGCATGATTCG	http://www.sanger.ac.uk/perl/genetics/CGP/cosmic?action=mut_summary&id=12407
PDGFRA	NM_006206	12408	c.2526_2538>G	p.D842_D846>E	+	4:55152094-55152106	234145	TGGCTGCTCGCAACGTCCTCCTGGCACAAGGAAAAATTGTGAAGATCTGTGACTTTGGCCTGGCCAGAGACATCATGCATGATTCG	http://www.sanger.ac.uk/perl/genetics/CGP/cosmic?action=mut_summary&id=12408
PDGFRA	NM_006206	12411	c.2524_2536>A	p.D842_D846>N	+	4:55152092-55152104	234145	TGGCTGCTCGCAACGTCCTCCTGGCACAAGGAAAAATTGTGAAGATCTGTGACTTTGGCCTGGCCAGAGACATCATGCATGATTCG	http://www.sanger.ac.uk/perl/genetics/CGP/cosmic?action=mut_summary&id=12411
PDGFRA	NM_006206	12412	c.2525_2538>GA	p.D842_D846>G	+	4:55152093-55152106	234145	TGGCTGCTCGCAACGTCCTCCTGGCACAAGGAAAAATTGTGAAGATCTGTGACTTTGGCCTGGCCAGAGACATCATGCATGATTCG	http://www.sanger.ac.uk/perl/genetics/CGP/cosmic?action=mut_summary&id=12412
PDGFRA	NM_006206	12414	c.2525_2535>TT	p.D842_H845>V	+	4:55152093-55152103	234145	TGGCTGCTCGCAACGTCCTCCTGGCACAAGGAAAAATTGTGAAGATCTGTGACTTTGGCCTGGCCAGAGACATCATGCATGATTCG	http://www.sanger.ac.uk/perl/genetics/CGP/cosmic?action=mut_summary&id=12414
PDGFRA	NM_006206	12415	c.2526_2541>GGCC	p.D842_S847>EA	+	4:55152094-55152109	234145	TGGCTGCTCGCAACGTCCTCCTGGCACAAGGAAAAATTGTGAAGATCTGTGACTTTGGCCTGGCCAGAGACATCATGCATGATTCG	http://www.sanger.ac.uk/perl/genetics/CGP/cosmic?action=mut_summary&id=12415
EGFR	NM_005228	12419	c.2238_2252>GCA	p.L747_T751>Q	+	7:55242468-55242482	1598122	ACTCTGGATCCCAGAAGGTGAGAAAGTTAAAATTCCCGTCGCTATCAAGGAATTAAGAGAAGCAACATCTCCGAAAGCCAACAAGGAAATCCTCGATGTGAGTTTCTGCTTTGCTGTGTGGGGG	http://www.sanger.ac.uk/perl/genetics/CGP/cosmic?action=mut_summary&id=12419
EGFR	NM_005228	12422	c.2238_2248>GC	p.L747_A750>P	+	7:55242468-55242478	1598122	ACTCTGGATCCCAGAAGGTGAGAAAGTTAAAATTCCCGTCGCTATCAAGGAATTAAGAGAAGCAACATCTCCGAAAGCCAACAAGGAAATCCTCGATGTGAGTTTCTGCTTTGCTGTGTGGGGG	http://www.sanger.ac.uk/perl/genetics/CGP/cosmic?action=mut_summary&id=12422
EGFR	NM_005228	12429	c.2573_2574TG>GT	p.L858R	+	7:55259515-55259516	1599089	CGTCGCTTGGTGCACCGCGACCTGGCAGCCAGGAACGTACTGGTGAAAACACCGCAGCATGTCAAGATCACAGATTTTGGGCTGGCCAAACTGCTGGGTGCGGAAGA	http://www.sanger.ac.uk/perl/genetics/CGP/cosmic?action=mut_summary&id=12429
PIK3CA	NM_006218.1	12458	c.1634A>C	p.E545A	+	3:178936092-178936092	35831	ATTTCTACACGAGATCCTCTCTCTGAAATCACTGAGCAGGAGAAAGATTTTCTA	http://www.sanger.ac.uk/perl/genetics/CGP/cosmic?action=mut_summary&id=12458
PIK3CA	NM_006218.1	12459	c.1637A>G	p.Q546R	+	3:178936095-178936095	35831	ATTTCTACACGAGATCCTCTCTCTGAAATCACTGAGCAGGAGAAAGATTTTCTA	http://www.sanger.ac.uk/perl/genetics/CGP/cosmic?action=mut_summary&id=12459
PIK3CA	NM_006218.1	12461	c.3062A>G	p.Y1021C	+	3:178952007-178952007	118631	GCATACATTCGAAAGACCCTAGCCTTAGATAAAACTGAGCAAGAGGCTTTGGAGTATTTCATGAAACAAATGAATGATGCACATCATGG	http://www.sanger.ac.uk/perl/genetics/CGP/cosmic?action=mut_summary&id=12461
PIK3CA	NM_006218.1	12464	c.3204_3205insA	p.N1068fs*4	+	3:178952149-178952150	37385	TGCATTGAACTGAAAAGATAACTGAGAAAATGAAAGCTCACTCTGGATTCC	http://www.sanger.ac.uk/perl/genetics/CGP/cosmic?action=mut_summary&id=12464
CDKN2A	NM_000077	12473	c.172C>T	p.R58*	-	9:21971186-21971186	483802	CGGGGTCGGCGCAGTTGGGCTCCGCGCCGTGGAGCAGCAGCAGCTCCGCCACTCGGGCGCTGCCCATCATCATGACCTGCCAGAGAGA	http://www.sanger.ac.uk/perl/genetics/CGP/cosmic?action=mut_summary&id=12473
ERBB2	NM_004448	12552	c.2326_2327insTTT	p.G776>VC	+	17:37880997-37880998	93379	GTGATGGCTGGTGTGGGCTCCCCATATGTCTCCCGCCTTCTGGGCATCTGCCTGACATCCACGGTGCAGCTGGT	http://www.sanger.ac.uk/perl/genetics/CGP/cosmic?action=mut_summary&id=12552
ERBB2	NM_004448	12553	c.2326_2327insTGT	p.G776>VC	+	17:37880997-37880998	93379	GTGATGGCTGGTGTGGGCTCCCCATATGTCTCCCGCCTTCTGGGCATCTGCCTGACATCCACGGTGCAGCTGGT	http://www.sanger.ac.uk/perl/genetics/CGP/cosmic?action=mut_summary&id=12553
ERBB2	NM_004448	12556	c.2340_2341ins9	p.P780_Y781insGSP	+	17:37881011-37881012	93379	GTGATGGCTGGTGTGGGCTCCCCATATGTCTCCCGCCTTCTGGGCATCTGCCTGACATCCACGGTGCAGCTGGT	http://www.sanger.ac.uk/perl/genetics/CGP/cosmic?action=mut_summary&id=12556
ERBB2	NM_004448	12558	c.2325_2326ins12	p.A775_G776insYVMA	+	17:37880996-37880997	93379	GTGATGGCTGGTGTGGGCTCCCCATATGTCTCCCGCCTTCTGGGCATCTGCCTGACATCCACGGTGCAGCTGGT	http://www.sanger.ac.uk/perl/genetics/CGP/cosmic?action=mut_summary&id=12558
ABL1	X16416	12560	c.944C>T	p.T315I	+	9:133748283-133748283	73104	GGCAGGGGTCTGCACCCGGGAGCCCCCGTTCTATATCATCACTGAGTTCATGACC	http://www.sanger.ac.uk/perl/genetics/CGP/cosmic?action=mut_summary&id=12560
ABL1	X16416	12573	c.763G>A	p.E255K	+	9:133738363-133738363	73150	GAACGCACGGACATCACCATGAAGCACAAGCTGGGCGGGGGCCAGTACGGGGAGGTGTACGAGGGCGT	http://www.sanger.ac.uk/perl/genetics/CGP/cosmic?action=mut_summary&id=12573
ABL1	X16416	12574	c.764A>T	p.E255V	+	9:133738364-133738364	73150	GAACGCACGGACATCACCATGAAGCACAAGCTGGGCGGGGGCCAGTACGGGGAGGTGTACGAGGGCGT	http://www.sanger.ac.uk/perl/genetics/CGP/cosmic?action=mut_summary&id=12574
ABL1	X16416	12575	c.951C>G	p.F317L	+	9:133748290-133748290	73104	GGCAGGGGTCTGCACCCGGGAGCCCCCGTTCTATATCATCACTGAGTTCATGACC	http://www.sanger.ac.uk/perl/genetics/CGP/cosmic?action=mut_summary&id=12575
ABL1	X16416	12576	c.757T>C	p.Y253H	+	9:133738357-133738357	73150	GAACGCACGGACATCACCATGAAGCACAAGCTGGGCGGGGGCCAGTACGGGGAGGTGTACGAGGGCGT	http://www.sanger.ac.uk/perl/genetics/CGP/cosmic?action=mut_summary&id=12576
ABL1	X16416	12577	c.749G>A	p.G250E	+	9:133738349-133738349	73150	GAACGCACGGACATCACCATGAAGCACAAGCTGGGCGGGGGCCAGTACGGGGAGGTGTACGAGGGCGT	http://www.sanger.ac.uk/perl/genetics/CGP/cosmic?action=mut_summary&id=12577
ABL1	X16416	12578	c.1052T>C	p.M351T	+	9:133748391-133748391	491413	CCATGGAGTACCTGGAGAAGAAAAACTTCATCCACAGGTAGGGGCCTGGCCAGGCAGCCTGCGCC	http://www.sanger.ac.uk/perl/genetics/CGP/cosmic?action=mut_summary&id=12578
PIK3CA	NM_006218.1	12591	c.3127A>G	p.M1043V	+	3:178952072-178952072	118631	GCATACATTCGAAAGACCCTAGCCTTAGATAAAACTGAGCAAGAGGCTTTGGAGTATTTCATGAAACAAATGAATGATGCACATCATGG	http://www.sanger.ac.uk/perl/genetics/CGP/cosmic?action=mut_summary&id=12591
PIK3CA	NM_006218.1	12597	c.3145G>C	p.G1049R	+	3:178952090-178952090	118631	GCATACATTCGAAAGACCCTAGCCTTAGATAAAACTGAGCAAGAGGCTTTGGAGTATTTCATGAAACAAATGAATGATGCACATCATGG	http://www.sanger.ac.uk/perl/genetics/CGP/cosmic?action=mut_summary&id=12597
JAK2	ENST00000381652	12600	c.1849G>T	p.V617F	+	9:5073770-5073770	74598	TTCTCACAAGCATTTGGTTTTAAATTATGGAGTATGTGTCTGTGGAGACGAGAGTAAGT	http://www.sanger.ac.uk/perl/genetics/CGP/cosmic?action=mut_summary&id=12600
ABL1	X16416	12602	c.827A>G	p.D276G	+	9:133747520-133747520	73075	ATAATTTCACCTTCGTTTTTTTCCTTCTGCAGGAGGACACCATGGAGGTGGAAGAGTTC	http://www.sanger.ac.uk/perl/genetics/CGP/cosmic?action=mut_summary&id=12602
ABL1	X16416	12604	c.1187A>G	p.H396R	+	9:133750356-133750356	74743	ATGACAGGGGACACCTACACAGCCCATGCTGGAGCCAAGTTCCCCATCAAATGGACTGCACCCGAGAGCCTGGCC	http://www.sanger.ac.uk/perl/genetics/CGP/cosmic?action=mut_summary&id=12604
ABL1	X16416	12605	c.1075T>G	p.F359V	+	9:133748414-133748414	491413	CCATGGAGTACCTGGAGAAGAAAAACTTCATCCACAGGTAGGGGCCTGGCCAGGCAGCCTGCGCC	http://www.sanger.ac.uk/perl/genetics/CGP/cosmic?action=mut_summary&id=12605
ABL1	X16416	12608	c.730A>G	p.M244V	+	9:133738330-133738330	73150	GAACGCACGGACATCACCATGAAGCACAAGCTGGGCGGGGGCCAGTACGGGGAGGTGTACGAGGGCGT	http://www.sanger.ac.uk/perl/genetics/CGP/cosmic?action=mut_summary&id=12608
ABL1	X16416	12609	c.756G>C	p.Q252H	+	9:133738356-133738356	73150	GAACGCACGGACATCACCATGAAGCACAAGCTGGGCGGGGGCCAGTACGGGGAGGTGTACGAGGGCGT	http://www.sanger.ac.uk/perl/genetics/CGP/cosmic?action=mut_summary&id=12609
ABL1	X16416	12610	c.758A>T	p.Y253F	+	9:133738358-133738358	73150	GAACGCACGGACATCACCATGAAGCACAAGCTGGGCGGGGGCCAGTACGGGGAGGTGTACGAGGGCGT	http://www.sanger.ac.uk/perl/genetics/CGP/cosmic?action=mut_summary&id=12610
ABL1	X16416	12611	c.1064A>G	p.E355G	+	9:133748403-133748403	491413	CCATGGAGTACCTGGAGAAGAAAAACTTCATCCACAGGTAGGGGCCTGGCCAGGCAGCCTGCGCC	http://www.sanger.ac.uk/perl/genetics/CGP/cosmic?action=mut_summary&id=12611
ABL1	X16416	12631	c.742C>G	p.L248V	+	9:133738342-133738342	73150	GAACGCACGGACATCACCATGAAGCACAAGCTGGGCGGGGGCCAGTACGGGGAGGTGTACGAGGGCGT	http://www.sanger.ac.uk/perl/genetics/CGP/cosmic?action=mut_summary&id=12631
ABL1	X16416	12632	c.756G>T	p.Q252H	+	9:133738356-133738356	73150	GAACGCACGGACATCACCATGAAGCACAAGCTGGGCGGGGGCCAGTACGGGGAGGTGTACGAGGGCGT	http://www.sanger.ac.uk/perl/genetics/CGP/cosmic?action=mut_summary&id=12632
EGFR	NM_005228	12678	c.2237_2251del15	p.E746_T751>A	+	7:55242467-55242481	1598122	ACTCTGGATCCCAGAAGGTGAGAAAGTTAAAATTCCCGTCGCTATCAAGGAATTAAGAGAAGCAACATCTCCGAAAGCCAACAAGGAAATCCTCGATGTGAGTTTCTGCTTTGCTGTGTGGGGG	http://www.sanger.ac.uk/perl/genetics/CGP/cosmic?action=mut_summary&id=12678
KRAS	NM_004985	12703	c.57G>C	p.L19F	-	12:25398262-25398262	553293	ATGATTCTGAATTAGCTGTATCGTCAAGGCACTCTTGCCTACGCCACCAGCTCCAACTACCACAAGTT	http://www.sanger.ac.uk/perl/genetics/CGP/cosmic?action=mut_summary&id=12703
KIT	NM_000222	12706	c.1961T>C	p.V654A	+	4:55594258-55594258	47704	AAAGTCCTGAGTTACCTTGGTAATCACATGAATATTGTGAATCTACTTGGAGCCTGCACCATTGGAGGTAAAGC	http://www.sanger.ac.uk/perl/genetics/CGP/cosmic?action=mut_summary&id=12706
KIT	NM_000222	12708	c.2009C>T	p.T670I	+	4:55595519-55595519	48478	TTAGGGCCCACCCTGGTCATTACAGAATATTGTTGCTATGGTGATCTTTTGAATTTTTTGAGAAGA	http://www.sanger.ac.uk/perl/genetics/CGP/cosmic?action=mut_summary&id=12708
KRAS	NM_004985	12721	c.38_39GC>TT	p.G13V	-	12:25398280-25398281	553293	ATGATTCTGAATTAGCTGTATCGTCAAGGCACTCTTGCCTACGCCACCAGCTCCAACTACCACAAGTT	http://www.sanger.ac.uk/perl/genetics/CGP/cosmic?action=mut_summary&id=12721
NRAS	NM_002524	12725	c.181_182CA>TT	p.Q61L	-	1:115256529-115256530	30014	TCTCTCATGGCACTGTACTCTTCTTGTCCAGCTGTATCCAGTATGTCCAA	http://www.sanger.ac.uk/perl/genetics/CGP/cosmic?action=mut_summary&id=12725
EGFR	NM_005228	12728	c.2236_2253del18	p.E746_T751del	+	7:55242466-55242483	1598122	ACTCTGGATCCCAGAAGGTGAGAAAGTTAAAATTCCCGTCGCTATCAAGGAATTAAGAGAAGCAACATCTCCGAAAGCCAACAAGGAAATCCTCGATGTGAGTTTCTGCTTTGCTGTGTGGGGG	http://www.sanger.ac.uk/perl/genetics/CGP/cosmic?action=mut_summary&id=12728
KRAS	NM_004985	12729	c.180_181TC>CA	p.Q61K	-	12:25380277-25380278	87927	TTGCACTGTACTCCTCTTGACCTGCTGTGTCGAGAATATCCAAGAGACAGGTTTCTCCATCAATTACTACTTGCTTCCTG	http://www.sanger.ac.uk/perl/genetics/CGP/cosmic?action=mut_summary&id=12729
NRAS	NM_002524	12730	c.180_181AC>TA	p.Q61K	-	1:115256530-115256531	30014	TCTCTCATGGCACTGTACTCTTCTTGTCCAGCTGTATCCAGTATGTCCAA	http://www.sanger.ac.uk/perl/genetics/CGP/cosmic?action=mut_summary&id=12730
CDKN2A	NM_000077	12731	c.171_172CC>TT	p.R58*	-	9:21971186-21971187	483802	CGGGGTCGGCGCAGTTGGGCTCCGCGCCGTGGAGCAGCAGCAGCTCCGCCACTCGGGCGCTGCCCATCATCATGACCTGCCAGAGAGA	http://www.sanger.ac.uk/perl/genetics/CGP/cosmic?action=mut_summary&id=12731
NOTCH1	NM_017617.2	12771	c.4802T>C	p.L1601P	-	9:139399344-139399344	341576	CACGTTGGTGTGCAGCACGCGGCTGAGCTCCCGCAGGAAGTGGAAGGAGCTGTTGCGCAGCTGCTCCGGCGGCATCAGCACCACCACCACCAGCGTGCCGGCCGCCAGCCTCTCGG	http://www.sanger.ac.uk/perl/genetics/CGP/cosmic?action=mut_summary&id=12771
NOTCH1	NM_017617.2	12772	c.4724T>C	p.L1575P	-	9:139399422-139399422	341576	CACGTTGGTGTGCAGCACGCGGCTGAGCTCCCGCAGGAAGTGGAAGGAGCTGTTGCGCAGCTGCTCCGGCGGCATCAGCACCACCACCACCAGCGTGCCGGCCGCCAGCCTCTCGG	http://www.sanger.ac.uk/perl/genetics/CGP/cosmic?action=mut_summary&id=12772
ATM	NM_000051	12791	c.7996A>G	p.T2666A	+	11:108204681-108204681	143592	CCAGCCAATTACTAAACTTAAGAATTTAGAAGATGTTGTTGTCCCTACTA	http://www.sanger.ac.uk/perl/genetics/CGP/cosmic?action=mut_summary&id=12791
ATM	NM_000051	12792	c.5380C>T	p.L1794L	+	11:108173640-108173640	83779	CTTTTGAAGGCCTGGATGATATAAATCTGTGGATTCCTCTAAGTGAAAATCAT	http://www.sanger.ac.uk/perl/genetics/CGP/cosmic?action=mut_summary&id=12792
ATM	NM_000051	12793	c.2542G>C	p.E848Q	+	11:108137973-108137973	82011	ATGGAAGATGATACTAATGGAAATCTAATGGAGGTGGAGGATCAGTCATCCATGAATCTATTTAACGATTACC	http://www.sanger.ac.uk/perl/genetics/CGP/cosmic?action=mut_summary&id=12793
ERBB4	NM_005235	12833	c.908C>A	p.S303Y	-	2:212578349-212578349	645344	TTTTAATCCCATTTTCTTCTACTTCCATCTTGGAACTAGGGCAGGCACGCACACAAGA	http://www.sanger.ac.uk/perl/genetics/CGP/cosmic?action=mut_summary&id=12833
FGFR1	NM_000604	12834	c.754C>A	p.P252T	-	8:38282209-38282209	71577	CAGGGCCACTGTTTTGTTGGCGGGCAACCCTGCTTGCAGGATGGGCCGGTGAGGGGACCGC	http://www.sanger.ac.uk/perl/genetics/CGP/cosmic?action=mut_summary&id=12834
STK11	NM_000455	12924	c.842delC	p.P281fs*6	+	19:1221319-1221319	103879	CCCTTCGAAGGGGACAACATCTACAAGTTGTTTGAGAACATCGGGAAGGGGAGCTACGCCATCCCGGGCGACTGTGGCCCCCCG	http://www.sanger.ac.uk/perl/genetics/CGP/cosmic?action=mut_summary&id=12924
STK11	NM_000455	12925	c.109C>T	p.Q37*	+	19:1207021-1207021	482833	ACTCCACCGAGGTCATCTACCAGCCGCGCCGCAAGCGGGCCAAGCTCATCGGCAAGTACCTGATGGGGGACCTGCTGGGGGAAGGCTCTTACGGCAAG	http://www.sanger.ac.uk/perl/genetics/CGP/cosmic?action=mut_summary&id=12925
ATM	NM_000051	12951	c.7325A>C	p.Q2442P	+	11:108200958-108200958	84622	TTACCTTAATTATTCTATGCAAGATACACAGTAAAGGTTCAGCGAGAGC	http://www.sanger.ac.uk/perl/genetics/CGP/cosmic?action=mut_summary&id=12951
EGFR	NM_005228	12986	c.2429G>A	p.G810D	+	7:55249131-55249131	174184	GGGAACACAAAGACAATATTGGCTCCCAGTACCTGCTCAACTGGTGTGTGCAGATCGCAAAGGTAATCAGGGAAGGGA	http://www.sanger.ac.uk/perl/genetics/CGP/cosmic?action=mut_summary&id=12986
EGFR	NM_005228	12988	c.2125G>A	p.E709K	+	7:55241677-55241677	67641	CTCCCAACCAAGCTCTCTTGAGGATCTTGAAGGAAACTGAATTCAAAAAGATCAAAGTGCTGGGCTCCGGTGC	http://www.sanger.ac.uk/perl/genetics/CGP/cosmic?action=mut_summary&id=12988
PTPN11	NM_002834.3	13000	c.226G>A	p.E76K	+	12:112888210-112888210	309408	CATCAAGATTCAGAACACTGGTGATTACTATGACCTGTATGGAGGGGAGAAATTTGCCACTTTGGCTGAGTTGGTCCAGTATTACA	http://www.sanger.ac.uk/perl/genetics/CGP/cosmic?action=mut_summary&id=13000
EGFR	NM_005228	13003	c.2310_2311insAAC	p.D770_N771insN	+	7:55249012-55249013	493236	GGCCAGCGTGGACAACCCCCACGTGTGCCGCCTGCTGGGCATCTGCCTCACCTCCACCGTGCAGCTCATCACG	http://www.sanger.ac.uk/perl/genetics/CGP/cosmic?action=mut_summary&id=13003
EGFR	NM_005228	13004	c.2310_2311insGGC	p.D770_N771insG	+	7:55249012-55249013	493236	GGCCAGCGTGGACAACCCCCACGTGTGCCGCCTGCTGGGCATCTGCCTCACCTCCACCGTGCAGCTCATCACG	http://www.sanger.ac.uk/perl/genetics/CGP/cosmic?action=mut_summary&id=13004
PTPN11	NM_002834.3	13011	c.181G>T	p.D61Y	+	12:112888165-112888165	309408	CATCAAGATTCAGAACACTGGTGATTACTATGACCTGTATGGAGGGGAGAAATTTGCCACTTTGGCTGAGTTGGTCCAGTATTACA	http://www.sanger.ac.uk/perl/genetics/CGP/cosmic?action=mut_summary&id=13011
PTPN11	NM_002834.3	13013	c.205G>A	p.E69K	+	12:112888189-112888189	309408	CATCAAGATTCAGAACACTGGTGATTACTATGACCTGTATGGAGGGGAGAAATTTGCCACTTTGGCTGAGTTGGTCCAGTATTACA	http://www.sanger.ac.uk/perl/genetics/CGP/cosmic?action=mut_summary&id=13013
PTPN11	NM_002834.3	13014	c.214G>A	p.A72T	+	12:112888198-112888198	309408	CATCAAGATTCAGAACACTGGTGATTACTATGACCTGTATGGAGGGGAGAAATTTGCCACTTTGGCTGAGTTGGTCCAGTATTACA	http://www.sanger.ac.uk/perl/genetics/CGP/cosmic?action=mut_summary&id=13014
PTPN11	NM_002834.3	13016	c.226G>C	p.E76Q	+	12:112888210-112888210	309408	CATCAAGATTCAGAACACTGGTGATTACTATGACCTGTATGGAGGGGAGAAATTTGCCACTTTGGCTGAGTTGGTCCAGTATTACA	http://www.sanger.ac.uk/perl/genetics/CGP/cosmic?action=mut_summary&id=13016
PTPN11	NM_002834.3	13017	c.227A>G	p.E76G	+	12:112888211-112888211	309408	CATCAAGATTCAGAACACTGGTGATTACTATGACCTGTATGGAGGGGAGAAATTTGCCACTTTGGCTGAGTTGGTCCAGTATTACA	http://www.sanger.ac.uk/perl/genetics/CGP/cosmic?action=mut_summary&id=13017
PTPN11	NM_002834.3	13019	c.218C>T	p.T73I	+	12:112888202-112888202	309408	CATCAAGATTCAGAACACTGGTGATTACTATGACCTGTATGGAGGGGAGAAATTTGCCACTTTGGCTGAGTTGGTCCAGTATTACA	http://www.sanger.ac.uk/perl/genetics/CGP/cosmic?action=mut_summary&id=13019
PTPN11	NM_002834.3	13020	c.1504T>C	p.S502P	+	12:112926884-112926884	86500	GCGATATTGACGTTCCCAAAACCATCCAGATGGTGCGGTCTCAGAGGTCAGGGATGGTCC	http://www.sanger.ac.uk/perl/genetics/CGP/cosmic?action=mut_summary&id=13020
PTPN11	NM_002834.3	13022	c.182A>T	p.D61V	+	12:112888166-112888166	309408	CATCAAGATTCAGAACACTGGTGATTACTATGACCTGTATGGAGGGGAGAAATTTGCCACTTTGGCTGAGTTGGTCCAGTATTACA	http://www.sanger.ac.uk/perl/genetics/CGP/cosmic?action=mut_summary&id=13022
PTPN11	NM_002834.3	13025	c.227A>T	p.E76V	+	12:112888211-112888211	309408	CATCAAGATTCAGAACACTGGTGATTACTATGACCTGTATGGAGGGGAGAAATTTGCCACTTTGGCTGAGTTGGTCCAGTATTACA	http://www.sanger.ac.uk/perl/genetics/CGP/cosmic?action=mut_summary&id=13025
PTPN11	NM_002834.3	13026	c.227A>C	p.E76A	+	12:112888211-112888211	309408	CATCAAGATTCAGAACACTGGTGATTACTATGACCTGTATGGAGGGGAGAAATTTGCCACTTTGGCTGAGTTGGTCCAGTATTACA	http://www.sanger.ac.uk/perl/genetics/CGP/cosmic?action=mut_summary&id=13026
PTPN11	NM_002834.3	13027	c.1508G>C	p.G503A	+	12:112926888-112926888	86500	GCGATATTGACGTTCCCAAAACCATCCAGATGGTGCGGTCTCAGAGGTCAGGGATGGTCC	http://www.sanger.ac.uk/perl/genetics/CGP/cosmic?action=mut_summary&id=13027
PTPN11	NM_002834.3	13028	c.179G>T	p.G60V	+	12:112888163-112888163	309408	CATCAAGATTCAGAACACTGGTGATTACTATGACCTGTATGGAGGGGAGAAATTTGCCACTTTGGCTGAGTTGGTCCAGTATTACA	http://www.sanger.ac.uk/perl/genetics/CGP/cosmic?action=mut_summary&id=13028
PTPN11	NM_002834.3	13035	c.215C>A	p.A72D	+	12:112888199-112888199	309408	CATCAAGATTCAGAACACTGGTGATTACTATGACCTGTATGGAGGGGAGAAATTTGCCACTTTGGCTGAGTTGGTCCAGTATTACA	http://www.sanger.ac.uk/perl/genetics/CGP/cosmic?action=mut_summary&id=13035
NOTCH1	NM_017617.2	13042	c.4781T>C	p.L1594P	-	9:139399365-139399365	341576	CACGTTGGTGTGCAGCACGCGGCTGAGCTCCCGCAGGAAGTGGAAGGAGCTGTTGCGCAGCTGCTCCGGCGGCATCAGCACCACCACCACCAGCGTGCCGGCCGCCAGCCTCTCGG	http://www.sanger.ac.uk/perl/genetics/CGP/cosmic?action=mut_summary&id=13042
NOTCH1	NM_017617.2	13046	c.4757T>C	p.L1586P	-	9:139399389-139399389	341576	CACGTTGGTGTGCAGCACGCGGCTGAGCTCCCGCAGGAAGTGGAAGGAGCTGTTGCGCAGCTGCTCCGGCGGCATCAGCACCACCACCACCAGCGTGCCGGCCGCCAGCCTCTCGG	http://www.sanger.ac.uk/perl/genetics/CGP/cosmic?action=mut_summary&id=13046
NOTCH1	NM_017617.2	13047	c.4735_4737delGTG	p.V1579del	-	9:139399409-139399411	341576	CACGTTGGTGTGCAGCACGCGGCTGAGCTCCCGCAGGAAGTGGAAGGAGCTGTTGCGCAGCTGCTCCGGCGGCATCAGCACCACCACCACCAGCGTGCCGGCCGCCAGCCTCTCGG	http://www.sanger.ac.uk/perl/genetics/CGP/cosmic?action=mut_summary&id=13047
NOTCH1	NM_017617.2	13048	c.5036T>C	p.L1679P	-	9:139397768-139397768	482609	GGCACTCTGGAAGCACTGCGAGGAGGCCTGCACACACTGCCGGTTGTCAATCTCCAGGTAGACGATGGAGCTGGGCGGA	http://www.sanger.ac.uk/perl/genetics/CGP/cosmic?action=mut_summary&id=13048
NOTCH1	NM_017617.2	13053	c.4796G>C	p.R1599P	-	9:139399350-139399350	341576	CACGTTGGTGTGCAGCACGCGGCTGAGCTCCCGCAGGAAGTGGAAGGAGCTGTTGCGCAGCTGCTCCGGCGGCATCAGCACCACCACCACCAGCGTGCCGGCCGCCAGCCTCTCGG	http://www.sanger.ac.uk/perl/genetics/CGP/cosmic?action=mut_summary&id=13053
APC	NM_000038	13113	c.3927_3931delAAAGA	p.E1309fs*4	+	5:112175218-112175222	320120	AATCAGACGACACAGGAAGCAGATTCTGCTAATACCCTGCAAATAGCAGAAATAAAAGAAAAGATTGGAACTAGGTCAGCTGAAGATCCTGTGAGCG	http://www.sanger.ac.uk/perl/genetics/CGP/cosmic?action=mut_summary&id=13113
APC	NM_000038	13121	c.4099C>T	p.Q1367*	+	5:112175390-112175390	227540	CAAAGCTGTTGAATTTTCTTCAGGAGCGAAATCTCCCTCCAAAAGTGGTGCTCAGACACCCAAAAGTCCACCTGAACACTATGTTCAGGAGACCCCAC	http://www.sanger.ac.uk/perl/genetics/CGP/cosmic?action=mut_summary&id=13121
APC	NM_000038	13125	c.3340C>T	p.R1114*	+	5:112174631-112174631	54189	GGGAGCCAATGGTTCAGAAACAAATCGAGTGGGTTCTAATCATGGAATTA	http://www.sanger.ac.uk/perl/genetics/CGP/cosmic?action=mut_summary&id=13125
APC	NM_000038	13127	c.4348C>T	p.R1450*	+	5:112175639-112175639	145156	ATGCCACCAAGCAGAAGTAAAACACCTCCACCACCTCCTCAAACAGCTCAAACCAAGCGAGAAGTACCTAAAAATAAAGCACCTACTGCTGAAAAGAGAGAGAGTGGAC	http://www.sanger.ac.uk/perl/genetics/CGP/cosmic?action=mut_summary&id=13127
SMO	NM_005631.3	13145	c.595C>T	p.R199W	+	7:128845101-128845101	133212	TTCAACAGTTCAGGCCAGTGCGAAGTGCCCTTGGTTCGGACAGACAACCCCAAGAGCTGGTACGAGGACGTGGAGGGCTGCGGCATCCAGTGCCA	http://www.sanger.ac.uk/perl/genetics/CGP/cosmic?action=mut_summary&id=13145
SMO	NM_005631.3	13146	c.1604G>T	p.W535L	+	7:128850341-128850341	482180	GTGGAGAAGATCAACCTGTTTGCCATGTTTGGAACTGGCATCGCCATGAGCACCTGGGTCTGGACCAAGGCCACGCTG	http://www.sanger.ac.uk/perl/genetics/CGP/cosmic?action=mut_summary&id=13146
SMO	NM_005631.3	13147	c.970G>A	p.A324T	+	7:128846040-128846040	122008	GACTCTGTCCTGCGTCATCATCTTTGTCATCGTGTACTACGCCCTGATGGCTGGTGTGGTTTGGTTTGTGGTCCTCACCTATGCCTGGC	http://www.sanger.ac.uk/perl/genetics/CGP/cosmic?action=mut_summary&id=13147
SMO	NM_005631.3	13148	c.1210G>A	p.V404M	+	7:128846374-128846374	64101	CGTGCGGGCTTCGTGCTGGCCCCAATCGGCCTGGTGCTCATCGTGGGAGGCTACT	http://www.sanger.ac.uk/perl/genetics/CGP/cosmic?action=mut_summary&id=13148
SMO	NM_005631.3	13150	c.1918A>G	p.T640A	+	7:128851593-128851593	492615	GGCTCGGAGAGGAGCCATACTGCCCCAGGATATTTCTGTCACCCCTGTGGCAACTCCAGGTA	http://www.sanger.ac.uk/perl/genetics/CGP/cosmic?action=mut_summary&id=13150
ERBB2	NM_004448	13170	c.2305G>C	p.D769H	+	17:37880261-37880261	484410	AAGTGTTGAGGGAAAACACATCCCCCAAAGCCAACAAAGAAATCTTAGACGTAAGCCCCTCCACCCTCTCC	http://www.sanger.ac.uk/perl/genetics/CGP/cosmic?action=mut_summary&id=13170
EGFR	NM_005228	13180	c.2188C>T	p.L730F	+	7:55242418-55242418	1598122	ACTCTGGATCCCAGAAGGTGAGAAAGTTAAAATTCCCGTCGCTATCAAGGAATTAAGAGAAGCAACATCTCCGAAAGCCAACAAGGAAATCCTCGATGTGAGTTTCTGCTTTGCTGTGTGGGGG	http://www.sanger.ac.uk/perl/genetics/CGP/cosmic?action=mut_summary&id=13180
EGFR	NM_005228	13181	c.2198C>T	p.P733L	+	7:55242428-55242428	1598122	ACTCTGGATCCCAGAAGGTGAGAAAGTTAAAATTCCCGTCGCTATCAAGGAATTAAGAGAAGCAACATCTCCGAAAGCCAACAAGGAAATCCTCGATGTGAGTTTCTGCTTTGCTGTGTGGGGG	http://www.sanger.ac.uk/perl/genetics/CGP/cosmic?action=mut_summary&id=13181
EGFR	NM_005228	13182	c.2203G>A	p.G735S	+	7:55242433-55242433	1598122	ACTCTGGATCCCAGAAGGTGAGAAAGTTAAAATTCCCGTCGCTATCAAGGAATTAAGAGAAGCAACATCTCCGAAAGCCAACAAGGAAATCCTCGATGTGAGTTTCTGCTTTGCTGTGTGGGGG	http://www.sanger.ac.uk/perl/genetics/CGP/cosmic?action=mut_summary&id=13182
EGFR	NM_005228	13183	c.2225T>C	p.V742A	+	7:55242455-55242455	1598122	ACTCTGGATCCCAGAAGGTGAGAAAGTTAAAATTCCCGTCGCTATCAAGGAATTAAGAGAAGCAACATCTCCGAAAGCCAACAAGGAAATCCTCGATGTGAGTTTCTGCTTTGCTGTGTGGGGG	http://www.sanger.ac.uk/perl/genetics/CGP/cosmic?action=mut_summary&id=13183
EGFR	NM_005228	13184	c.2236G>A	p.E746K	+	7:55242466-55242466	1598122	ACTCTGGATCCCAGAAGGTGAGAAAGTTAAAATTCCCGTCGCTATCAAGGAATTAAGAGAAGCAACATCTCCGAAAGCCAACAAGGAAATCCTCGATGTGAGTTTCTGCTTTGCTGTGTGGGGG	http://www.sanger.ac.uk/perl/genetics/CGP/cosmic?action=mut_summary&id=13184
EGFR	NM_005228	13186	c.2255C>A	p.S752Y	+	7:55242485-55242485	1598122	ACTCTGGATCCCAGAAGGTGAGAAAGTTAAAATTCCCGTCGCTATCAAGGAATTAAGAGAAGCAACATCTCCGAAAGCCAACAAGGAAATCCTCGATGTGAGTTTCTGCTTTGCTGTGTGGGGG	http://www.sanger.ac.uk/perl/genetics/CGP/cosmic?action=mut_summary&id=13186
EGFR	NM_005228	13188	c.2281G>A	p.D761N	+	7:55242511-55242511	1598122	ACTCTGGATCCCAGAAGGTGAGAAAGTTAAAATTCCCGTCGCTATCAAGGAATTAAGAGAAGCAACATCTCCGAAAGCCAACAAGGAAATCCTCGATGTGAGTTTCTGCTTTGCTGTGTGGGGG	http://www.sanger.ac.uk/perl/genetics/CGP/cosmic?action=mut_summary&id=13188
EGFR	NM_005228	13192	c.2428G>A	p.G810S	+	7:55249130-55249130	174184	GGGAACACAAAGACAATATTGGCTCCCAGTACCTGCTCAACTGGTGTGTGCAGATCGCAAAGGTAATCAGGGAAGGGA	http://www.sanger.ac.uk/perl/genetics/CGP/cosmic?action=mut_summary&id=13192
CDKN2A	NM_000077	13281	c.205G>T	p.E69*	-	9:21971153-21971153	483802	CGGGGTCGGCGCAGTTGGGCTCCGCGCCGTGGAGCAGCAGCAGCTCCGCCACTCGGGCGCTGCCCATCATCATGACCTGCCAGAGAGA	http://www.sanger.ac.uk/perl/genetics/CGP/cosmic?action=mut_summary&id=13281
EGFR	NM_005228	13427	c.2126A>C	p.E709A	+	7:55241678-55241678	67641	CTCCCAACCAAGCTCTCTTGAGGATCTTGAAGGAAACTGAATTCAAAAAGATCAAAGTGCTGGGCTCCGGTGC	http://www.sanger.ac.uk/perl/genetics/CGP/cosmic?action=mut_summary&id=13427
EGFR	NM_005228	13428	c.2311_2312ins9	p.D770_N771insSVD	+	7:55249013-55249014	493236	GGCCAGCGTGGACAACCCCCACGTGTGCCGCCTGCTGGGCATCTGCCTCACCTCCACCGTGCAGCTCATCACG	http://www.sanger.ac.uk/perl/genetics/CGP/cosmic?action=mut_summary&id=13428
EGFR	NM_005228	13432	c.2193G>A	p.W731*	+	7:55242423-55242423	1598122	ACTCTGGATCCCAGAAGGTGAGAAAGTTAAAATTCCCGTCGCTATCAAGGAATTAAGAGAAGCAACATCTCCGAAAGCCAACAAGGAAATCCTCGATGTGAGTTTCTGCTTTGCTGTGTGGGGG	http://www.sanger.ac.uk/perl/genetics/CGP/cosmic?action=mut_summary&id=13432
EGFR	NM_005228	13433	c.2318A>G	p.H773R	+	7:55249020-55249020	493236	GGCCAGCGTGGACAACCCCCACGTGTGCCGCCTGCTGGGCATCTGCCTCACCTCCACCGTGCAGCTCATCACG	http://www.sanger.ac.uk/perl/genetics/CGP/cosmic?action=mut_summary&id=13433
CDKN2A	NM_000077	13486	c.181G>T	p.E61*	-	9:21971177-21971177	483802	CGGGGTCGGCGCAGTTGGGCTCCGCGCCGTGGAGCAGCAGCAGCTCCGCCACTCGGGCGCTGCCCATCATCATGACCTGCCAGAGAGA	http://www.sanger.ac.uk/perl/genetics/CGP/cosmic?action=mut_summary&id=13486
EGFR	NM_005228	13549	c.2235_2251>AG	p.E746_T751>A	+	7:55242465-55242481	1598122	ACTCTGGATCCCAGAAGGTGAGAAAGTTAAAATTCCCGTCGCTATCAAGGAATTAAGAGAAGCAACATCTCCGAAAGCCAACAAGGAAATCCTCGATGTGAGTTTCTGCTTTGCTGTGTGGGGG	http://www.sanger.ac.uk/perl/genetics/CGP/cosmic?action=mut_summary&id=13549
EGFR	NM_005228	13551	c.2235_2252>AAT	p.E746_T751>I	+	7:55242465-55242482	1598122	ACTCTGGATCCCAGAAGGTGAGAAAGTTAAAATTCCCGTCGCTATCAAGGAATTAAGAGAAGCAACATCTCCGAAAGCCAACAAGGAAATCCTCGATGTGAGTTTCTGCTTTGCTGTGTGGGGG	http://www.sanger.ac.uk/perl/genetics/CGP/cosmic?action=mut_summary&id=13551
EGFR	NM_005228	13553	c.2572_2573CT>AG	p.L858R	+	7:55259514-55259515	1599089	CGTCGCTTGGTGCACCGCGACCTGGCAGCCAGGAACGTACTGGTGAAAACACCGCAGCATGTCAAGATCACAGATTTTGGGCTGGCCAAACTGCTGGGTGCGGAAGA	http://www.sanger.ac.uk/perl/genetics/CGP/cosmic?action=mut_summary&id=13553
EGFR	NM_005228	13554	c.2312_2315ACCC>GCGTGGACAACCG	p.N771_P772>SVDNR	+	7:55249014-55249017	493236	GGCCAGCGTGGACAACCCCCACGTGTGCCGCCTGCTGGGCATCTGCCTCACCTCCACCGTGCAGCTCATCACG	http://www.sanger.ac.uk/perl/genetics/CGP/cosmic?action=mut_summary&id=13554
EGFR	NM_005228	13556	c.2253_2276del24	p.S752_I759del	+	7:55242483-55242506	1598122	ACTCTGGATCCCAGAAGGTGAGAAAGTTAAAATTCCCGTCGCTATCAAGGAATTAAGAGAAGCAACATCTCCGAAAGCCAACAAGGAAATCCTCGATGTGAGTTTCTGCTTTGCTGTGTGGGGG	http://www.sanger.ac.uk/perl/genetics/CGP/cosmic?action=mut_summary&id=13556
APC	NM_000038	13728	c.3907C>T	p.Q1303*	+	5:112175198-112175198	320120	AATCAGACGACACAGGAAGCAGATTCTGCTAATACCCTGCAAATAGCAGAAATAAAAGAAAAGATTGGAACTAGGTCAGCTGAAGATCCTGTGAGCG	http://www.sanger.ac.uk/perl/genetics/CGP/cosmic?action=mut_summary&id=13728
APC	NM_000038	13864	c.4393_4394delAG	p.S1465fs*3	+	5:112175684-112175685	145156	ATGCCACCAAGCAGAAGTAAAACACCTCCACCACCTCCTCAAACAGCTCAAACCAAGCGAGAAGTACCTAAAAATAAAGCACCTACTGCTGAAAAGAGAGAGAGTGGAC	http://www.sanger.ac.uk/perl/genetics/CGP/cosmic?action=mut_summary&id=13864
SMAD4	NM_005359.3	14057	c.733C>T	p.Q245*	+	18:48584560-48584560	99638	CTGGGGGGCAGCCATAGTGAAGGACTGTTGCAGATAGCATCAGGGCCTCAGCCAGG	http://www.sanger.ac.uk/perl/genetics/CGP/cosmic?action=mut_summary&id=14057
ERBB2	NM_004448	14060	c.2264T>C	p.L755S	+	17:37880220-37880220	484410	AAGTGTTGAGGGAAAACACATCCCCCAAAGCCAACAAAGAAATCTTAGACGTAAGCCCCTCCACCCTCTCC	http://www.sanger.ac.uk/perl/genetics/CGP/cosmic?action=mut_summary&id=14060
ERBB2	NM_004448	14062	c.2329G>T	p.V777L	+	17:37881000-37881000	93379	GTGATGGCTGGTGTGGGCTCCCCATATGTCTCCCGCCTTCTGGGCATCTGCCTGACATCCACGGTGCAGCTGGT	http://www.sanger.ac.uk/perl/genetics/CGP/cosmic?action=mut_summary&id=14062
ERBB2	NM_004448	14064	c.2329G>A	p.V777M	+	17:37881000-37881000	93379	GTGATGGCTGGTGTGGGCTCCCCATATGTCTCCCGCCTTCTGGGCATCTGCCTGACATCCACGGTGCAGCTGGT	http://www.sanger.ac.uk/perl/genetics/CGP/cosmic?action=mut_summary&id=14064
ERBB2	NM_004448	14065	c.2524G>A	p.V842I	+	17:37881332-37881332	92464	CCAGGGGATGAGCTACCTGGAGGATGTGCGGCTCGTACACAGGGACTTGGCCGCTCGGAACGTGCTG	http://www.sanger.ac.uk/perl/genetics/CGP/cosmic?action=mut_summary&id=14065
SMAD4	NM_005359.3	14096	c.1333C>T	p.R445*	+	18:48603032-48603032	101246	CGACAGATGCAGCAGCAGGCGGCTACTGCACAAGCTGCAGCAGCTGCCCAGGCAGCAGCCGTGGCAGGAAACATCCCTGGCC	http://www.sanger.ac.uk/perl/genetics/CGP/cosmic?action=mut_summary&id=14096
SMAD4	NM_005359.3	14105	c.1394_1395insT	p.A466fs*28	+	18:48603093-48603094	101246	CGACAGATGCAGCAGCAGGCGGCTACTGCACAAGCTGCAGCAGCTGCCCAGGCAGCAGCCGTGGCAGGAAACATCCCTGGCC	http://www.sanger.ac.uk/perl/genetics/CGP/cosmic?action=mut_summary&id=14105
SMAD4	NM_005359.3	14110	c.989A>C	p.E330A	+	18:48591826-48591826	121852	AAATGGATGTTCAGGTAGGAGAGACATTTAAGGTTCCTTCAAGCTGCCCTATTGTTACTGTTGATGGATACGTGGACCCTTCTGGAGGAGATCGCTTTT	http://www.sanger.ac.uk/perl/genetics/CGP/cosmic?action=mut_summary&id=14110
SMAD4	NM_005359.3	14111	c.1028C>G	p.S343*	+	18:48591865-48591865	121852	AAATGGATGTTCAGGTAGGAGAGACATTTAAGGTTCCTTCAAGCTGCCCTATTGTTACTGTTGATGGATACGTGGACCCTTCTGGAGGAGATCGCTTTT	http://www.sanger.ac.uk/perl/genetics/CGP/cosmic?action=mut_summary&id=14111
SMAD4	NM_005359.3	14113	c.1490G>A	p.R497H	+	18:48604668-48604668	116963	GCTTATGCATACTCAGGATGAGTTTTGTGAAAGGCTGGGGACCGGATTACCCAAGACAGAGCATCAAAGAAACACCTTGCTGGATTGA	http://www.sanger.ac.uk/perl/genetics/CGP/cosmic?action=mut_summary&id=14113
SMAD4	NM_005359.3	14115	c.1569C>G	p.C523W	+	18:48604747-48604747	116963	GCTTATGCATACTCAGGATGAGTTTTGTGAAAGGCTGGGGACCGGATTACCCAAGACAGAGCATCAAAGAAACACCTTGCTGGATTGA	http://www.sanger.ac.uk/perl/genetics/CGP/cosmic?action=mut_summary&id=14115
SMAD4	NM_005359.3	14118	c.502G>T	p.G168*	+	18:48581198-48581198	98681	GGACAGCCATCGTTGTCCACTGAAGGACATTCAATTCAAACCATCCAGC	http://www.sanger.ac.uk/perl/genetics/CGP/cosmic?action=mut_summary&id=14118
SMAD4	NM_005359.3	14121	c.1015_1029del15	p.F339_S343del	+	18:48591852-48591866	121852	AAATGGATGTTCAGGTAGGAGAGACATTTAAGGTTCCTTCAAGCTGCCCTATTGTTACTGTTGATGGATACGTGGACCCTTCTGGAGGAGATCGCTTTT	http://www.sanger.ac.uk/perl/genetics/CGP/cosmic?action=mut_summary&id=14121
SMAD4	NM_005359.3	14122	c.1082G>A	p.R361H	+	18:48591919-48591919	121852	AAATGGATGTTCAGGTAGGAGAGACATTTAAGGTTCCTTCAAGCTGCCCTATTGTTACTGTTGATGGATACGTGGACCCTTCTGGAGGAGATCGCTTTT	http://www.sanger.ac.uk/perl/genetics/CGP/cosmic?action=mut_summary&id=14122
SMAD4	NM_005359.3	14124	c.1341_1365del25	p.Q448fs*20	+	18:48603040-48603064	101246	CGACAGATGCAGCAGCAGGCGGCTACTGCACAAGCTGCAGCAGCTGCCCAGGCAGCAGCCGTGGCAGGAAACATCCCTGGCC	http://www.sanger.ac.uk/perl/genetics/CGP/cosmic?action=mut_summary&id=14124
SMAD4	NM_005359.3	14129	c.1543A>T	p.R515*	+	18:48604721-48604721	116963	GCTTATGCATACTCAGGATGAGTTTTGTGAAAGGCTGGGGACCGGATTACCCAAGACAGAGCATCAAAGAAACACCTTGCTGGATTGA	http://www.sanger.ac.uk/perl/genetics/CGP/cosmic?action=mut_summary&id=14129
SMAD4	NM_005359.3	14134	c.1576G>T	p.E526*	+	18:48604754-48604754	116963	GCTTATGCATACTCAGGATGAGTTTTGTGAAAGGCTGGGGACCGGATTACCCAAGACAGAGCATCAAAGAAACACCTTGCTGGATTGA	http://www.sanger.ac.uk/perl/genetics/CGP/cosmic?action=mut_summary&id=14134
SMAD4	NM_005359.3	14135	c.1051G>C	p.D351H	+	18:48591888-48591888	121852	AAATGGATGTTCAGGTAGGAGAGACATTTAAGGTTCCTTCAAGCTGCCCTATTGTTACTGTTGATGGATACGTGGACCCTTCTGGAGGAGATCGCTTTT	http://www.sanger.ac.uk/perl/genetics/CGP/cosmic?action=mut_summary&id=14135
SMAD4	NM_005359.3	14163	c.931C>T	p.Q311*	+	18:48586262-48586262	552959	CACAATGAGCTTGCATTCCAGCCTCCCATTTCCAATCATCCTGGTAAGTGTATTTCAAAATT	http://www.sanger.ac.uk/perl/genetics/CGP/cosmic?action=mut_summary&id=14163
SMAD4	NM_005359.3	14174	c.1072G>T	p.G358*	+	18:48591909-48591909	121852	AAATGGATGTTCAGGTAGGAGAGACATTTAAGGTTCCTTCAAGCTGCCCTATTGTTACTGTTGATGGATACGTGGACCCTTCTGGAGGAGATCGCTTTT	http://www.sanger.ac.uk/perl/genetics/CGP/cosmic?action=mut_summary&id=14174
SMAD4	NM_005359.3	14177	c.1546_1553delCAGAGCAT	p.S517fs*7	+	18:48604724-48604731	116963	GCTTATGCATACTCAGGATGAGTTTTGTGAAAGGCTGGGGACCGGATTACCCAAGACAGAGCATCAAAGAAACACCTTGCTGGATTGA	http://www.sanger.ac.uk/perl/genetics/CGP/cosmic?action=mut_summary&id=14177
KRAS	NM_004985	14209	c.35_36GT>AC	p.G12D	-	12:25398283-25398284	553293	ATGATTCTGAATTAGCTGTATCGTCAAGGCACTCTTGCCTACGCCACCAGCTCCAACTACCACAAGTT	http://www.sanger.ac.uk/perl/genetics/CGP/cosmic?action=mut_summary&id=14209
SMAD4	NM_005359.3	14216	c.363_364insA	p.C123fs*2	+	18:48575169-48575170	98573	AAACATGTTAAATATTGTCAGTATGCGTTTGACTTAAAATGTGATAGTGTCTGTG	http://www.sanger.ac.uk/perl/genetics/CGP/cosmic?action=mut_summary&id=14216
EGFR	NM_005228	14243	c.2234A>G	p.K745R	+	7:55242464-55242464	1598122	ACTCTGGATCCCAGAAGGTGAGAAAGTTAAAATTCCCGTCGCTATCAAGGAATTAAGAGAAGCAACATCTCCGAAAGCCAACAAGGAAATCCTCGATGTGAGTTTCTGCTTTGCTGTGTGGGGG	http://www.sanger.ac.uk/perl/genetics/CGP/cosmic?action=mut_summary&id=14243
SMAD4	NM_005359.3	14249	c.1156G>C	p.G386R	+	18:48593405-48593405	516350	AAGGTGTGCAGTTGGAATGTAAAGGTGAAGGTGATGTTTGGGTCAGGTGCCTTAGTG	http://www.sanger.ac.uk/perl/genetics/CGP/cosmic?action=mut_summary&id=14249
PTPN11	NM_002834.3	14271	c.1508G>T	p.G503V	+	12:112926888-112926888	86500	GCGATATTGACGTTCCCAAAACCATCCAGATGGTGCGGTCTCAGAGGTCAGGGATGGTCC	http://www.sanger.ac.uk/perl/genetics/CGP/cosmic?action=mut_summary&id=14271
VHL	NM_000551.2	14305	c.266T>A	p.L89H	+	3:10183797-10183797	613072	CTCAACTTCGACGGCGAGCCGCAGCCCTACCCAACGCTGCCGCCTGGCACGGGCCGCCGCATCC	http://www.sanger.ac.uk/perl/genetics/CGP/cosmic?action=mut_summary&id=14305
VHL	NM_000551.2	14311	c.499C>T	p.R167W	+	3:10191506-10191506	34860	CTGAAAGAGCGATGCCTCCAGGTTGTCCGGAGCCTAGTCAAGCCTGAGAATTAC	http://www.sanger.ac.uk/perl/genetics/CGP/cosmic?action=mut_summary&id=14311
VHL	NM_000551.2	14346	c.266T>C	p.L89P	+	3:10183797-10183797	613072	CTCAACTTCGACGGCGAGCCGCAGCCCTACCCAACGCTGCCGCCTGGCACGGGCCGCCGCATCC	http://www.sanger.ac.uk/perl/genetics/CGP/cosmic?action=mut_summary&id=14346
VHL	NM_000551.2	14368	c.473T>A	p.L158Q	+	3:10191480-10191480	34860	CTGAAAGAGCGATGCCTCCAGGTTGTCCGGAGCCTAGTCAAGCCTGAGAATTAC	http://www.sanger.ac.uk/perl/genetics/CGP/cosmic?action=mut_summary&id=14368
VHL	NM_000551.2	14407	c.388G>C	p.V130L	+	3:10188245-10188245	232121	AGATGCAGGGACACACGATGGGCTTCTGGTTAACCAAACTGAATTATTTGTGCCATCTCTCAATGTTGACGGACAGCCTATTTTTG	http://www.sanger.ac.uk/perl/genetics/CGP/cosmic?action=mut_summary&id=14407
VHL	NM_000551.2	14410	c.440delT	p.F148fs*11	+	3:10188297-10188297	232121	AGATGCAGGGACACACGATGGGCTTCTGGTTAACCAAACTGAATTATTTGTGCCATCTCTCAATGTTGACGGACAGCCTATTTTTG	http://www.sanger.ac.uk/perl/genetics/CGP/cosmic?action=mut_summary&id=14410
PIK3CA	NM_006218.1	17442	c.1624G>C	p.E542Q	+	3:178936082-178936082	35831	ATTTCTACACGAGATCCTCTCTCTGAAATCACTGAGCAGGAGAAAGATTTTCTA	http://www.sanger.ac.uk/perl/genetics/CGP/cosmic?action=mut_summary&id=17442
NPM1	NM_002520.4	17559	c.863_864insTCTG	p.W288fs*12	+	5:170837547-170837548	236158	AACCACATTTCTTTTTTTTTTTTTCCAGGCTATTCAAGATCTCTGGCAGTGGAGGAAGTCTCTTTAAGAAAATAGTTTAAACAATTTGTTAAAAAAT	http://www.sanger.ac.uk/perl/genetics/CGP/cosmic?action=mut_summary&id=17559
NPM1	NM_002520.4	17571	c.863_864insCATG	p.W288fs*12	+	5:170837547-170837548	236158	AACCACATTTCTTTTTTTTTTTTTCCAGGCTATTCAAGATCTCTGGCAGTGGAGGAAGTCTCTTTAAGAAAATAGTTTAAACAATTTGTTAAAAAAT	http://www.sanger.ac.uk/perl/genetics/CGP/cosmic?action=mut_summary&id=17571
NPM1	NM_002520.4	17573	c.863_864insCCTG	p.W288fs*12	+	5:170837547-170837548	236158	AACCACATTTCTTTTTTTTTTTTTCCAGGCTATTCAAGATCTCTGGCAGTGGAGGAAGTCTCTTTAAGAAAATAGTTTAAACAATTTGTTAAAAAAT	http://www.sanger.ac.uk/perl/genetics/CGP/cosmic?action=mut_summary&id=17573
VHL	NM_000551.2	17612	c.481C>T	p.R161*	+	3:10191488-10191488	34860	CTGAAAGAGCGATGCCTCCAGGTTGTCCGGAGCCTAGTCAAGCCTGAGAATTAC	http://www.sanger.ac.uk/perl/genetics/CGP/cosmic?action=mut_summary&id=17612
VHL	NM_000551.2	17658	c.286C>T	p.Q96*	+	3:10183817-10183817	613072	CTCAACTTCGACGGCGAGCCGCAGCCCTACCCAACGCTGCCGCCTGGCACGGGCCGCCGCATCC	http://www.sanger.ac.uk/perl/genetics/CGP/cosmic?action=mut_summary&id=17658
VHL	NM_000551.2	17735	c.444delT	p.F148fs*11	+	3:10188301-10188301	232121	AGATGCAGGGACACACGATGGGCTTCTGGTTAACCAAACTGAATTATTTGTGCCATCTCTCAATGTTGACGGACAGCCTATTTTTG	http://www.sanger.ac.uk/perl/genetics/CGP/cosmic?action=mut_summary&id=17735
EGFR	NM_005228	18419	c.2200G>A	p.E734K	+	7:55242430-55242430	1598122	ACTCTGGATCCCAGAAGGTGAGAAAGTTAAAATTCCCGTCGCTATCAAGGAATTAAGAGAAGCAACATCTCCGAAAGCCAACAAGGAAATCCTCGATGTGAGTTTCTGCTTTGCTGTGTGGGGG	http://www.sanger.ac.uk/perl/genetics/CGP/cosmic?action=mut_summary&id=18419
EGFR	NM_005228	18425	c.2156G>A	p.G719D	+	7:55241708-55241708	67641	CTCCCAACCAAGCTCTCTTGAGGATCTTGAAGGAAACTGAATTCAAAAAGATCAAAGTGCTGGGCTCCGGTGC	http://www.sanger.ac.uk/perl/genetics/CGP/cosmic?action=mut_summary&id=18425
EGFR	NM_005228	18441	c.2154_2155GG>TT	p.G719C	+	7:55241706-55241707	67641	CTCCCAACCAAGCTCTCTTGAGGATCTTGAAGGAAACTGAATTCAAAAAGATCAAAGTGCTGGGCTCCGGTGC	http://www.sanger.ac.uk/perl/genetics/CGP/cosmic?action=mut_summary&id=18441
EGFR	NM_005228	18442	c.2241_2244AAGA>CCCG	p.L747_R748>FP	+	7:55242471-55242474	1598122	ACTCTGGATCCCAGAAGGTGAGAAAGTTAAAATTCCCGTCGCTATCAAGGAATTAAGAGAAGCAACATCTCCGAAAGCCAACAAGGAAATCCTCGATGTGAGTTTCTGCTTTGCTGTGTGGGGG	http://www.sanger.ac.uk/perl/genetics/CGP/cosmic?action=mut_summary&id=18442
BRAF	NM_004333	18443	c.1799T>C	p.V600A	-	7:140453136-140453136	304699	CTCCATCGAGATTTCACTGTAGCTAGACCAAAATCACCTATTTTTACTGTGAGGTCTTCATGAAGAAATATATCTGAGGTGTAGTAAGTAAAGGAAAACAGTA	http://www.sanger.ac.uk/perl/genetics/CGP/cosmic?action=mut_summary&id=18443
APC	NM_000038	18561	c.4666_4667insA	p.T1556fs*3	+	5:112175957-112175958	60049	GAGAAAGAGGCAGAAAAAACTATTGATTCTGAAAAGGACCTATT	http://www.sanger.ac.uk/perl/genetics/CGP/cosmic?action=mut_summary&id=18561
ERBB2	NM_004448	18609	c.2327G>T	p.G776V	+	17:37880998-37880998	93379	GTGATGGCTGGTGTGGGCTCCCCATATGTCTCCCGCCTTCTGGGCATCTGCCTGACATCCACGGTGCAGCTGGT	http://www.sanger.ac.uk/perl/genetics/CGP/cosmic?action=mut_summary&id=18609
STK11	NM_000455	18652	c.996G>A	p.W332*	+	19:1223059-1223059	490549	GCCCAGACACCAAGGACCGGTGGCGCAGCATGACTGTGGTGCCGTACTTGGAGGACCTGCACGGCGCGGACGAGGACGAGGACCTCTTCGACATCGAGGATGACA	http://www.sanger.ac.uk/perl/genetics/CGP/cosmic?action=mut_summary&id=18652
KIT	NM_000222	18681	c.2467T>G	p.Y823D	+	4:55599341-55599341	49160	ATTTGTGATTTTGGTCTAGCCAGAGACATCAAGAATGATTCTAATTATGTGGTTAAAGGAAACGTGAGTA	http://www.sanger.ac.uk/perl/genetics/CGP/cosmic?action=mut_summary&id=18681
APC	NM_000038	18701	c.3926_3930delAAAAG	p.E1309fs*4	+	5:112175217-112175221	320120	AATCAGACGACACAGGAAGCAGATTCTGCTAATACCCTGCAAATAGCAGAAATAAAAGAAAAGATTGGAACTAGGTCAGCTGAAGATCCTGTGAGCG	http://www.sanger.ac.uk/perl/genetics/CGP/cosmic?action=mut_summary&id=18701
APC	NM_000038	18702	c.3964G>T	p.E1322*	+	5:112175255-112175255	320120	AATCAGACGACACAGGAAGCAGATTCTGCTAATACCCTGCAAATAGCAGAAATAAAAGAAAAGATTGGAACTAGGTCAGCTGAAGATCCTGTGAGCG	http://www.sanger.ac.uk/perl/genetics/CGP/cosmic?action=mut_summary&id=18702
APC	NM_000038	18704	c.4312delA	p.T1438fs*35	+	5:112175603-112175603	145156	ATGCCACCAAGCAGAAGTAAAACACCTCCACCACCTCCTCAAACAGCTCAAACCAAGCGAGAAGTACCTAAAAATAAAGCACCTACTGCTGAAAAGAGAGAGAGTGGAC	http://www.sanger.ac.uk/perl/genetics/CGP/cosmic?action=mut_summary&id=18704
APC	NM_000038	18719	c.3923_3924insA	p.E1309fs*6	+	5:112175214-112175215	320120	AATCAGACGACACAGGAAGCAGATTCTGCTAATACCCTGCAAATAGCAGAAATAAAAGAAAAGATTGGAACTAGGTCAGCTGAAGATCCTGTGAGCG	http://www.sanger.ac.uk/perl/genetics/CGP/cosmic?action=mut_summary&id=18719
APC	NM_000038	18758	c.4108A>T	p.K1370*	+	5:112175399-112175399	227540	CAAAGCTGTTGAATTTTCTTCAGGAGCGAAATCTCCCTCCAAAAGTGGTGCTCAGACACCCAAAAGTCCACCTGAACACTATGTTCAGGAGACCCCAC	http://www.sanger.ac.uk/perl/genetics/CGP/cosmic?action=mut_summary&id=18758
APC	NM_000038	18760	c.3916G>T	p.E1306*	+	5:112175207-112175207	320120	AATCAGACGACACAGGAAGCAGATTCTGCTAATACCCTGCAAATAGCAGAAATAAAAGAAAAGATTGGAACTAGGTCAGCTGAAGATCCTGTGAGCG	http://www.sanger.ac.uk/perl/genetics/CGP/cosmic?action=mut_summary&id=18760
APC	NM_000038	18764	c.3921_3925delAAAAG	p.E1309fs*4	+	5:112175212-112175216	320120	AATCAGACGACACAGGAAGCAGATTCTGCTAATACCCTGCAAATAGCAGAAATAAAAGAAAAGATTGGAACTAGGTCAGCTGAAGATCCTGTGAGCG	http://www.sanger.ac.uk/perl/genetics/CGP/cosmic?action=mut_summary&id=18764
APC	NM_000038	18775	c.3925G>T	p.E1309*	+	5:112175216-112175216	320120	AATCAGACGACACAGGAAGCAGATTCTGCTAATACCCTGCAAATAGCAGAAATAAAAGAAAAGATTGGAACTAGGTCAGCTGAAGATCCTGTGAGCG	http://www.sanger.ac.uk/perl/genetics/CGP/cosmic?action=mut_summary&id=18775
APC	NM_000038	18783	c.4316delC	p.P1439fs*34	+	5:112175607-112175607	145156	ATGCCACCAAGCAGAAGTAAAACACCTCCACCACCTCCTCAAACAGCTCAAACCAAGCGAGAAGTACCTAAAAATAAAGCACCTACTGCTGAAAAGAGAGAGAGTGGAC	http://www.sanger.ac.uk/perl/genetics/CGP/cosmic?action=mut_summary&id=18783
APC	NM_000038	18834	c.4135G>T	p.E1379*	+	5:112175426-112175426	227540	CAAAGCTGTTGAATTTTCTTCAGGAGCGAAATCTCCCTCCAAAAGTGGTGCTCAGACACCCAAAAGTCCACCTGAACACTATGTTCAGGAGACCCCAC	http://www.sanger.ac.uk/perl/genetics/CGP/cosmic?action=mut_summary&id=18834
APC	NM_000038	18838	c.4391_4394delAGAG	p.E1464fs*8	+	5:112175682-112175685	145156	ATGCCACCAAGCAGAAGTAAAACACCTCCACCACCTCCTCAAACAGCTCAAACCAAGCGAGAAGTACCTAAAAATAAAGCACCTACTGCTGAAAAGAGAGAGAGTGGAC	http://www.sanger.ac.uk/perl/genetics/CGP/cosmic?action=mut_summary&id=18838
APC	NM_000038	18852	c.2626C>T	p.R876*	+	5:112173917-112173917	53695	CAGCAACAGAAAATCCAGGAACTTCTTCAAAGCGAGGTTTGCAGATCTCCACCACTGCAGCCC	http://www.sanger.ac.uk/perl/genetics/CGP/cosmic?action=mut_summary&id=18852
APC	NM_000038	18861	c.4128T>A	p.Y1376*	+	5:112175419-112175419	227540	CAAAGCTGTTGAATTTTCTTCAGGAGCGAAATCTCCCTCCAAAAGTGGTGCTCAGACACCCAAAAGTCCACCTGAACACTATGTTCAGGAGACCCCAC	http://www.sanger.ac.uk/perl/genetics/CGP/cosmic?action=mut_summary&id=18861
APC	NM_000038	18862	c.4132C>T	p.Q1378*	+	5:112175423-112175423	227540	CAAAGCTGTTGAATTTTCTTCAGGAGCGAAATCTCCCTCCAAAAGTGGTGCTCAGACACCCAAAAGTCCACCTGAACACTATGTTCAGGAGACCCCAC	http://www.sanger.ac.uk/perl/genetics/CGP/cosmic?action=mut_summary&id=18862
APC	NM_000038	18873	c.4385_4386delAG	p.S1465fs*3	+	5:112175676-112175677	145156	ATGCCACCAAGCAGAAGTAAAACACCTCCACCACCTCCTCAAACAGCTCAAACCAAGCGAGAAGTACCTAAAAATAAAGCACCTACTGCTGAAAAGAGAGAGAGTGGAC	http://www.sanger.ac.uk/perl/genetics/CGP/cosmic?action=mut_summary&id=18873
KIT	NM_000222	18896	c.1673_1687del15	p.K558_E562del	+	4:55593607-55593621	178642	AACCCATGTATGAAGTACAGTGGAAGGTTGTTGAGGAGATAAATGGAAACAATTATGTTTACATAGACCCAACACAACTTCCTTATGATCACAAATGGGAGTTTCCC	http://www.sanger.ac.uk/perl/genetics/CGP/cosmic?action=mut_summary&id=18896
MPL	NM_005373.1	18918	c.1544G>T	p.W515L	+	1:43815009-43815009	495041	CTAGTGCTGGGCCTCAGCGCCGTCCTGGGCCTGCTGCTGCTGAGGTGGCAGTTTCCTGCACACTACAGGTACCGCCCCCGCCAGGCAG	http://www.sanger.ac.uk/perl/genetics/CGP/cosmic?action=mut_summary&id=18918
APC	NM_000038	18931	c.4392_4393delGA	p.S1465fs*3	+	5:112175683-112175684	145156	ATGCCACCAAGCAGAAGTAAAACACCTCCACCACCTCCTCAAACAGCTCAAACCAAGCGAGAAGTACCTAAAAATAAAGCACCTACTGCTGAAAAGAGAGAGAGTGGAC	http://www.sanger.ac.uk/perl/genetics/CGP/cosmic?action=mut_summary&id=18931
APC	NM_000038	18960	c.3880C>T	p.Q1294*	+	5:112175171-112175171	320120	AATCAGACGACACAGGAAGCAGATTCTGCTAATACCCTGCAAATAGCAGAAATAAAAGAAAAGATTGGAACTAGGTCAGCTGAAGATCCTGTGAGCG	http://www.sanger.ac.uk/perl/genetics/CGP/cosmic?action=mut_summary&id=18960
APC	NM_000038	19021	c.4330C>T	p.Q1444*	+	5:112175621-112175621	145156	ATGCCACCAAGCAGAAGTAAAACACCTCCACCACCTCCTCAAACAGCTCAAACCAAGCGAGAAGTACCTAAAAATAAAGCACCTACTGCTGAAAAGAGAGAGAGTGGAC	http://www.sanger.ac.uk/perl/genetics/CGP/cosmic?action=mut_summary&id=19021
APC	NM_000038	19072	c.3871C>T	p.Q1291*	+	5:112175162-112175162	320120	AATCAGACGACACAGGAAGCAGATTCTGCTAATACCCTGCAAATAGCAGAAATAAAAGAAAAGATTGGAACTAGGTCAGCTGAAGATCCTGTGAGCG	http://www.sanger.ac.uk/perl/genetics/CGP/cosmic?action=mut_summary&id=19072
APC	NM_000038	19098	c.4463delT	p.L1488fs*19	+	5:112175754-112175754	59934	TTATTACATTTTGCCACGGAAAGTACTCCAGATGGATTTTCTTGTTCATCCAGCCTGAGTGCTC	http://www.sanger.ac.uk/perl/genetics/CGP/cosmic?action=mut_summary&id=19098
APC	NM_000038	19099	c.3949G>C	p.E1317Q	+	5:112175240-112175240	320120	AATCAGACGACACAGGAAGCAGATTCTGCTAATACCCTGCAAATAGCAGAAATAAAAGAAAAGATTGGAACTAGGTCAGCTGAAGATCCTGTGAGCG	http://www.sanger.ac.uk/perl/genetics/CGP/cosmic?action=mut_summary&id=19099
APC	NM_000038	19127	c.4394_4395delGT	p.S1465fs*3	+	5:112175685-112175686	145156	ATGCCACCAAGCAGAAGTAAAACACCTCCACCACCTCCTCAAACAGCTCAAACCAAGCGAGAAGTACCTAAAAATAAAGCACCTACTGCTGAAAAGAGAGAGAGTGGAC	http://www.sanger.ac.uk/perl/genetics/CGP/cosmic?action=mut_summary&id=19127
APC	NM_000038	19145	c.3925_3929delGAAAA	p.E1309fs*4	+	5:112175216-112175220	320120	AATCAGACGACACAGGAAGCAGATTCTGCTAATACCCTGCAAATAGCAGAAATAAAAGAAAAGATTGGAACTAGGTCAGCTGAAGATCCTGTGAGCG	http://www.sanger.ac.uk/perl/genetics/CGP/cosmic?action=mut_summary&id=19145
MPL	NM_005373.1	19193	c.1543_1544TG>AA	p.W515K	+	1:43815008-43815009	495041	CTAGTGCTGGGCCTCAGCGCCGTCCTGGGCCTGCTGCTGCTGAGGTGGCAGTTTCCTGCACACTACAGGTACCGCCCCCGCCAGGCAG	http://www.sanger.ac.uk/perl/genetics/CGP/cosmic?action=mut_summary&id=19193
APC	NM_000038	19236	c.4333delA	p.T1445fs*28	+	5:112175624-112175624	145156	ATGCCACCAAGCAGAAGTAAAACACCTCCACCACCTCCTCAAACAGCTCAAACCAAGCGAGAAGTACCTAAAAATAAAGCACCTACTGCTGAAAAGAGAGAGAGTGGAC	http://www.sanger.ac.uk/perl/genetics/CGP/cosmic?action=mut_summary&id=19236
APC	NM_000038	19263	c.3922_3926delAAAGA	p.E1309fs*4	+	5:112175213-112175217	320120	AATCAGACGACACAGGAAGCAGATTCTGCTAATACCCTGCAAATAGCAGAAATAAAAGAAAAGATTGGAACTAGGTCAGCTGAAGATCCTGTGAGCG	http://www.sanger.ac.uk/perl/genetics/CGP/cosmic?action=mut_summary&id=19263
APC	NM_000038	19332	c.4391_4392delAG	p.S1465fs*3	+	5:112175682-112175683	145156	ATGCCACCAAGCAGAAGTAAAACACCTCCACCACCTCCTCAAACAGCTCAAACCAAGCGAGAAGTACCTAAAAATAAAGCACCTACTGCTGAAAAGAGAGAGAGTGGAC	http://www.sanger.ac.uk/perl/genetics/CGP/cosmic?action=mut_summary&id=19332
APC	NM_000038	19349	c.4479_4480delGG	p.E1494fs*19	+	5:112175770-112175771	59934	TTATTACATTTTGCCACGGAAAGTACTCCAGATGGATTTTCTTGTTCATCCAGCCTGAGTGCTC	http://www.sanger.ac.uk/perl/genetics/CGP/cosmic?action=mut_summary&id=19349
KRAS	NM_004985	19404	c.436G>A	p.A146T	-	12:25378562-25378562	88109	TCTGTATTTATTTCAGTGTTACTTACCTGTCTTGTCTTTGCTGATGTTTCAATAAAAGGAATTCCATAA	http://www.sanger.ac.uk/perl/genetics/CGP/cosmic?action=mut_summary&id=19404
FLT3	Z26652	19522	c.1775T>C	p.V592A	-	13:28608281-28608281	89439	TCTTACCAAACTCTAAATTTTCTCTTGGAAACTCCCATTTGAGATCATATTCATATTCTCTGAAATCAACGTAGAAG	http://www.sanger.ac.uk/perl/genetics/CGP/cosmic?action=mut_summary&id=19522
APC	NM_000038	19664	c.3919delA	p.I1307fs*1	+	5:112175210-112175210	320120	AATCAGACGACACAGGAAGCAGATTCTGCTAATACCCTGCAAATAGCAGAAATAAAAGAAAAGATTGGAACTAGGTCAGCTGAAGATCCTGTGAGCG	http://www.sanger.ac.uk/perl/genetics/CGP/cosmic?action=mut_summary&id=19664
FLT3	Z26652	19686	c.2508C>G	p.I836M	-	13:28592637-28592637	87967	CCCCTGACAACATAGTTGGAATCACTCATGATATCTCGAGCCAATCCAAAGTCACA	http://www.sanger.ac.uk/perl/genetics/CGP/cosmic?action=mut_summary&id=19686
APC	NM_000038	19688	c.4386_4387delGA	p.S1465fs*3	+	5:112175677-112175678	145156	ATGCCACCAAGCAGAAGTAAAACACCTCCACCACCTCCTCAAACAGCTCAAACCAAGCGAGAAGTACCTAAAAATAAAGCACCTACTGCTGAAAAGAGAGAGAGTGGAC	http://www.sanger.ac.uk/perl/genetics/CGP/cosmic?action=mut_summary&id=19688
FLT3	Z26652	19692	c.2525A>G	p.Y842C	-	13:28592620-28592620	87967	CCCCTGACAACATAGTTGGAATCACTCATGATATCTCGAGCCAATCCAAAGTCACA	http://www.sanger.ac.uk/perl/genetics/CGP/cosmic?action=mut_summary&id=19692
APC	NM_000038	19695	c.4660_4661insA	p.T1556fs*3	+	5:112175951-112175952	60049	GAGAAAGAGGCAGAAAAAACTATTGATTCTGAAAAGGACCTATT	http://www.sanger.ac.uk/perl/genetics/CGP/cosmic?action=mut_summary&id=19695
FLT3	Z26652	19737	c.1803_1804ins81	p.L601_K602ins27	-	13:28608252-28608253	89439	TCTTACCAAACTCTAAATTTTCTCTTGGAAACTCCCATTTGAGATCATATTCATATTCTCTGAAATCAACGTAGAAG	http://www.sanger.ac.uk/perl/genetics/CGP/cosmic?action=mut_summary&id=19737
CDH1	NM_004360.2	19748	c.1108G>C	p.D370H	+	16:68846137-68846137	91050	AAGGTGAGGGGTTAAGCACAACAGCAACAGCTGTGATCACAGTCACTGACACCAACGATAATCCTCCG	http://www.sanger.ac.uk/perl/genetics/CGP/cosmic?action=mut_summary&id=19748
CDH1	NM_004360.2	19761	c.1196_1199delCTGA	p.T399fs*17	+	16:68847274-68847277	91406	CTGAAAGTGACTGATGCTGATGCCCCCAATACCCCAGCGTGGGAGGCTGTATACACCAT	http://www.sanger.ac.uk/perl/genetics/CGP/cosmic?action=mut_summary&id=19761
FLT3	Z26652	19790	c.1807_1808ins18	p.K602_W603insYEYDLK	-	13:28608248-28608249	89439	TCTTACCAAACTCTAAATTTTCTCTTGGAAACTCCCATTTGAGATCATATTCATATTCTCTGAAATCAACGTAGAAG	http://www.sanger.ac.uk/perl/genetics/CGP/cosmic?action=mut_summary&id=19790
FLT3	Z26652	19836	c.2508_2510delCAT	p.I836del	-	13:28592635-28592637	87967	CCCCTGACAACATAGTTGGAATCACTCATGATATCTCGAGCCAATCCAAAGTCACA	http://www.sanger.ac.uk/perl/genetics/CGP/cosmic?action=mut_summary&id=19836
ERBB4	NM_005235	20392	c.419C>T	p.T140I	-	2:212812157-212812157	33555	TATATTGATAATGAAAGCATATTTGCCATTTTGGATATATTCCTTACCTGTCAAGTTCTTTA	http://www.sanger.ac.uk/perl/genetics/CGP/cosmic?action=mut_summary&id=20392
ATM	NM_000051	20404	c.7328G>A	p.R2443Q	+	11:108200961-108200961	84622	TTACCTTAATTATTCTATGCAAGATACACAGTAAAGGTTCAGCGAGAGC	http://www.sanger.ac.uk/perl/genetics/CGP/cosmic?action=mut_summary&id=20404
KRAS	NM_004985	20818	c.57G>T	p.L19F	-	12:25398262-25398262	553293	ATGATTCTGAATTAGCTGTATCGTCAAGGCACTCTTGCCTACGCCACCAGCTCCAACTACCACAAGTT	http://www.sanger.ac.uk/perl/genetics/CGP/cosmic?action=mut_summary&id=20818
STK11	NM_000455	20857	c.787_790delTTGT	p.F264fs*22	+	19:1221264-1221267	103879	CCCTTCGAAGGGGACAACATCTACAAGTTGTTTGAGAACATCGGGAAGGGGAGCTACGCCATCCCGGGCGACTGTGGCCCCCCG	http://www.sanger.ac.uk/perl/genetics/CGP/cosmic?action=mut_summary&id=20857
STK11	NM_000455	20871	c.837delC	p.P281fs*6	+	19:1221314-1221314	103879	CCCTTCGAAGGGGACAACATCTACAAGTTGTTTGAGAACATCGGGAAGGGGAGCTACGCCATCCCGGGCGACTGTGGCCCCCCG	http://www.sanger.ac.uk/perl/genetics/CGP/cosmic?action=mut_summary&id=20871
STK11	NM_000455	20874	c.180C>G	p.Y60*	+	19:1207092-1207092	482833	ACTCCACCGAGGTCATCTACCAGCCGCGCCGCAAGCGGGCCAAGCTCATCGGCAAGTACCTGATGGGGGACCTGCTGGGGGAAGGCTCTTACGGCAAG	http://www.sanger.ac.uk/perl/genetics/CGP/cosmic?action=mut_summary&id=20874
STK11	NM_000455	20957	c.581A>T	p.D194V	+	19:1220488-1220488	503320	ACAAGGACATCAAGCCGGGGAACCTGCTGCTCACCACCGGTGGCACCCTCAAAATCTCCGACCTGGGCGTGGCCG	http://www.sanger.ac.uk/perl/genetics/CGP/cosmic?action=mut_summary&id=20957
ERBB2	NM_004448	20959	c.2324_2325ins12	p.A775_G776insYVMA	+	17:37880995-37880996	93379	GTGATGGCTGGTGTGGGCTCCCCATATGTCTCCCGCCTTCTGGGCATCTGCCTGACATCCACGGTGCAGCTGGT	http://www.sanger.ac.uk/perl/genetics/CGP/cosmic?action=mut_summary&id=20959
KDR	NM_002253	21091	c.743C>G	p.A248G	-	4:55980348-55980348	52210	AGTCAATCCCCACATTTAGTTCAGTTCTTGCTGTACAATTTAAGACAAGCTTTT	http://www.sanger.ac.uk/perl/genetics/CGP/cosmic?action=mut_summary&id=21091
STK11	NM_000455	21212	c.169delG	p.E57fs*7	+	19:1207077-1207077	482833	ACTCCACCGAGGTCATCTACCAGCCGCGCCGCAAGCGGGCCAAGCTCATCGGCAAGTACCTGATGGGGGACCTGCTGGGGGAAGGCTCTTACGGCAAG	http://www.sanger.ac.uk/perl/genetics/CGP/cosmic?action=mut_summary&id=21212
RET	NM_020975	21338	c.2304G>C	p.E768D	+	10:43613840-43613840	78961	CAACCTGCTCTGTGCTGCATTTCAGAGAACGCCTCCCCGAGTGAGCTGCGAGACCTGCTGTC	http://www.sanger.ac.uk/perl/genetics/CGP/cosmic?action=mut_summary&id=21338
STK11	NM_000455	21355	c.842C>T	p.P281L	+	19:1221319-1221319	103879	CCCTTCGAAGGGGACAACATCTACAAGTTGTTTGAGAACATCGGGAAGGGGAGCTACGCCATCCCGGGCGACTGTGGCCCCCCG	http://www.sanger.ac.uk/perl/genetics/CGP/cosmic?action=mut_summary&id=21355
STK11	NM_000455	21359	c.595G>A	p.E199K	+	19:1220502-1220502	503320	ACAAGGACATCAAGCCGGGGAACCTGCTGCTCACCACCGGTGGCACCCTCAAAATCTCCGACCTGGGCGTGGCCG	http://www.sanger.ac.uk/perl/genetics/CGP/cosmic?action=mut_summary&id=21359
STK11	NM_000455	21360	c.1062C>G	p.F354L	+	19:1223125-1223125	490549	GCCCAGACACCAAGGACCGGTGGCGCAGCATGACTGTGGTGCCGTACTTGGAGGACCTGCACGGCGCGGACGAGGACGAGGACCTCTTCGACATCGAGGATGACA	http://www.sanger.ac.uk/perl/genetics/CGP/cosmic?action=mut_summary&id=21360
HNF1A	NM_000545.3	21471	c.617G>T	p.W206L	+	12:121431413-121431413	87993	AGGGGCGGAGGAACCGTTTCAAGTGGGGCCCAGCATCCCAGCAGATCCTGTTCCAGG	http://www.sanger.ac.uk/perl/genetics/CGP/cosmic?action=mut_summary&id=21471
HNF1A	NM_000545.3	21477	c.817A>G	p.K273E	+	12:121432070-121432070	507582	GGCTGGGCTCCAACCTCGTCACGGAGGTGCGTGTCTACAACTGGTTTGCCAACCGGCGCAAAGAAGAAGCCTTCCGGCACAAGCTGGCC	http://www.sanger.ac.uk/perl/genetics/CGP/cosmic?action=mut_summary&id=21477
HNF1A	NM_000545.3	21478	c.618G>T	p.W206C	+	12:121431414-121431414	87993	AGGGGCGGAGGAACCGTTTCAAGTGGGGCCCAGCATCCCAGCAGATCCTGTTCCAGG	http://www.sanger.ac.uk/perl/genetics/CGP/cosmic?action=mut_summary&id=21478
BRAF	NM_004333	21609	c.1761C>A	p.D587E	-	7:140453174-140453174	304699	CTCCATCGAGATTTCACTGTAGCTAGACCAAAATCACCTATTTTTACTGTGAGGTCTTCATGAAGAAATATATCTGAGGTGTAGTAAGTAAAGGAAAACAGTA	http://www.sanger.ac.uk/perl/genetics/CGP/cosmic?action=mut_summary&id=21609
BRAF	NM_004333	21612	c.1783T>C	p.F595L	-	7:140453152-140453152	304699	CTCCATCGAGATTTCACTGTAGCTAGACCAAAATCACCTATTTTTACTGTGAGGTCTTCATGAAGAAATATATCTGAGGTGTAGTAAGTAAAGGAAAACAGTA	http://www.sanger.ac.uk/perl/genetics/CGP/cosmic?action=mut_summary&id=21612
ATM	NM_000051	21624	c.9139C>T	p.R3047*	+	11:108236203-108236203	85059	AGCAGGCCATAGACCCCAAAAATCTCAGCCGACTTTTCCCAGGATGG	http://www.sanger.ac.uk/perl/genetics/CGP/cosmic?action=mut_summary&id=21624
ATM	NM_000051	21626	c.9023G>A	p.R3008H	+	11:108236087-108236087	84933	CCTTAGTGATATTGACCAGAGTTTCAACAAAGTAGCTGAACGTGTCTTAATGAGACTACAAGAGA	http://www.sanger.ac.uk/perl/genetics/CGP/cosmic?action=mut_summary&id=21626
ATM	NM_000051	21636	c.8084G>C	p.G2695A	+	11:108205769-108205769	83501	AGGAGGTGTAAATTTACCAAAAATAATAGATTGTGTAGGTTCCGATGGCAAGGAGAGGAGACAGC	http://www.sanger.ac.uk/perl/genetics/CGP/cosmic?action=mut_summary&id=21636
ATM	NM_000051	21642	c.9022C>T	p.R3008C	+	11:108236086-108236086	84933	CCTTAGTGATATTGACCAGAGTTTCAACAAAGTAGCTGAACGTGTCTTAATGAGACTACAAGAGA	http://www.sanger.ac.uk/perl/genetics/CGP/cosmic?action=mut_summary&id=21642
EGFR	NM_005228	21683	c.323G>A	p.R108K	+	7:55211080-55211080	307725	CTCATTGCCCTCAACACAGTGGAGCGAATTCCTTTGGAAAACCTGCAGATCATCAGAGGAAATATGTACTACGAAAATTCCTATGCCTTAGCAGTCTTATCTAACTAT	http://www.sanger.ac.uk/perl/genetics/CGP/cosmic?action=mut_summary&id=21683
EGFR	NM_005228	21687	c.866C>T	p.A289V	+	7:55221822-55221822	68178	CCCGAGGGCAAATACAGCTTTGGTGCCACCTGCGTGAAGAAGTGTCCCCGTGAGTCCTCCTCTGTGGGCC	http://www.sanger.ac.uk/perl/genetics/CGP/cosmic?action=mut_summary&id=21687
EGFR	NM_005228	21690	c.1793G>T	p.G598V	+	7:55233043-55233043	1594224	CTTGGTGCAGGGACCAGACAACTGTATCCAGTGTGCCCACTACATTGACGGCCCCCACTGCGTCAAGACCTGCCCGGCAGGAGTCATGGGA	http://www.sanger.ac.uk/perl/genetics/CGP/cosmic?action=mut_summary&id=21690
ATM	NM_000051	21825	c.1229T>C	p.V410A	+	11:108119823-108119823	82666	AATAAAAGATCACCTTCAGAAGTCACAGAATGATTTTGATCTTGTGCCTTGGT	http://www.sanger.ac.uk/perl/genetics/CGP/cosmic?action=mut_summary&id=21825
ATM	NM_000051	21826	c.2572T>C	p.F858L	+	11:108138003-108138003	82011	ATGGAAGATGATACTAATGGAAATCTAATGGAGGTGGAGGATCAGTCATCCATGAATCTATTTAACGATTACC	http://www.sanger.ac.uk/perl/genetics/CGP/cosmic?action=mut_summary&id=21826
ATM	NM_000051	21918	c.5224G>C	p.A1742P	+	11:108172421-108172421	83478	GTTACCTGTTTGAAAAACATTTTAGCCACAAAGACTGGACATAGTTTCTGGGAGATTTATAAGATGACAACAG	http://www.sanger.ac.uk/perl/genetics/CGP/cosmic?action=mut_summary&id=21918
ATM	NM_000051	21919	c.5041A>G	p.I1681V	+	11:108170476-108170476	83653	CTTGGGAGAAGTGGGTCCTATAGATTTCTCTACCATAGCTATACAACATAGTAAAGA	http://www.sanger.ac.uk/perl/genetics/CGP/cosmic?action=mut_summary&id=21919
ATM	NM_000051	21920	c.5044G>T	p.D1682Y	+	11:108170479-108170479	83653	CTTGGGAGAAGTGGGTCCTATAGATTTCTCTACCATAGCTATACAACATAGTAAAGA	http://www.sanger.ac.uk/perl/genetics/CGP/cosmic?action=mut_summary&id=21920
ATM	NM_000051	21922	c.5821G>C	p.V1941L	+	11:108180945-108180945	379514	TTTAAATTATCTAGAAGTTGCCAAGGTAGCTCAGTCTTGTGCTGCTCACTTTACAGCTTTACTCTAT	http://www.sanger.ac.uk/perl/genetics/CGP/cosmic?action=mut_summary&id=21922
ATM	NM_000051	21924	c.1058_1059delGT	p.C353fs*5	+	11:108117847-108117848	82662	AATTTGATTGAATTGATGGCAGATATCTGTCACCAGGTACAGTAAGT	http://www.sanger.ac.uk/perl/genetics/CGP/cosmic?action=mut_summary&id=21924
ATM	NM_000051	21930	c.8839A>T	p.T2947S	+	11:108225590-108225590	85006	TGATGAGAAACTCTCAGGAAACTCTGTTAACCATTGTAGAGGTAAAGTATTTTATAAGGAAGACTTTATTTTTT	http://www.sanger.ac.uk/perl/genetics/CGP/cosmic?action=mut_summary&id=21930
PDGFRA	NM_006206	21973	c.1659_1664delGAGGTA	p.R554_Y555del	+	4:55141013-55141018	43181	CTGTCCTGGTCATTTATAGAAACCGAGGTATGAAATTCGCTGGAGGGTCATTGAATCAATCAGCCCAGATGGACA	http://www.sanger.ac.uk/perl/genetics/CGP/cosmic?action=mut_summary&id=21973
EGFR	NM_005228	21984	c.2281G>T	p.D761Y	+	7:55242511-55242511	1598122	ACTCTGGATCCCAGAAGGTGAGAAAGTTAAAATTCCCGTCGCTATCAAGGAATTAAGAGAAGCAACATCTCCGAAAGCCAACAAGGAAATCCTCGATGTGAGTTTCTGCTTTGCTGTGTGGGGG	http://www.sanger.ac.uk/perl/genetics/CGP/cosmic?action=mut_summary&id=21984
ERBB2	NM_004448	21985	c.2632C>T	p.H878Y	+	17:37881440-37881440	504796	GAGTACCATGCAGATGGGGGCAAGGTTAGGTGAAGGACCAAGGAGCAGAGGAGGCTGGGTGGAG	http://www.sanger.ac.uk/perl/genetics/CGP/cosmic?action=mut_summary&id=21985
PDGFRA	NM_006206	22413	c.2472C>T	p.V824V	+	4:55152040-55152040	234145	TGGCTGCTCGCAACGTCCTCCTGGCACAAGGAAAAATTGTGAAGATCTGTGACTTTGGCCTGGCCAGAGACATCATGCATGATTCG	http://www.sanger.ac.uk/perl/genetics/CGP/cosmic?action=mut_summary&id=22413
PDGFRA	NM_006206	22416	c.1975A>T	p.N659Y	+	4:55144146-55144146	43383	ATGACTCACCTGGGGCCACATTTGAACATTGTAAACTTGCTGGGAGCCTGCACCAAGTCAGGTGGGCT	http://www.sanger.ac.uk/perl/genetics/CGP/cosmic?action=mut_summary&id=22416
ATM	NM_000051	22481	c.8174A>T	p.D2725V	+	11:108206594-108206594	83530	CCTGAGACAAGATGCTGTCATGCAACAGGTCTTCCAGATGTGTAATACATTACT	http://www.sanger.ac.uk/perl/genetics/CGP/cosmic?action=mut_summary&id=22481
ATM	NM_000051	22485	c.8668C>G	p.L2890V	+	11:108218089-108218089	83902	TAGATCTAGGTAAGTAATAAAATCTATGTATCTATTCTTTTTAGTAAATATTTGG	http://www.sanger.ac.uk/perl/genetics/CGP/cosmic?action=mut_summary&id=22485
ATM	NM_000051	22499	c.1810C>T	p.P604S	+	11:108123551-108123551	82758	GCTTTTTGTTTTTCTTTGTAGTAATTTTCCTCATCTTGTACTGGAGAAAATTCTTGTGA	http://www.sanger.ac.uk/perl/genetics/CGP/cosmic?action=mut_summary&id=22499
ATM	NM_000051	22507	c.3925G>A	p.A1309T	+	11:108155132-108155132	83554	GGATGGCACAGCAAAGAGAGACTGCTACCAAGGTCTATGATATGCTTAAAAGT	http://www.sanger.ac.uk/perl/genetics/CGP/cosmic?action=mut_summary&id=22507
FBXW7	NM_033632.1	22932	c.1393C>T	p.R465C	-	4:153249385-153249385	41691	TTTCATGAAGATGCATACAACGCACAGTGGAAGTATGCCCATATAAGGTGTGTATACATTCTCCAG	http://www.sanger.ac.uk/perl/genetics/CGP/cosmic?action=mut_summary&id=22932
FBXW7	NM_033632.1	22965	c.1394G>A	p.R465H	-	4:153249384-153249384	41691	TTTCATGAAGATGCATACAACGCACAGTGGAAGTATGCCCATATAAGGTGTGTATACATTCTCCAG	http://www.sanger.ac.uk/perl/genetics/CGP/cosmic?action=mut_summary&id=22965
FBXW7	NM_033632.1	22971	c.832C>T	p.R278*	-	4:153258983-153258983	42297	CTCGTTGAAACTGGGGTTCTATCACTTGCATCATATGTTTTACTTG	http://www.sanger.ac.uk/perl/genetics/CGP/cosmic?action=mut_summary&id=22971
FBXW7	NM_033632.1	22973	c.1177C>T	p.R393*	-	4:153250883-153250883	41812	TCATCAGAACCACTAACTATTCGGTTACCACAAAACTGTAAGCATGTGATCACATGAT	http://www.sanger.ac.uk/perl/genetics/CGP/cosmic?action=mut_summary&id=22973
FBXW7	NM_033632.1	22974	c.1436G>A	p.R479Q	-	4:153247366-153247366	40234	AGCGGACTGCTGCAACATGACCCATCAAAACATGTAAACACTGGCCTGTCTCAATATCCCAAACCCTAAGAGTGGCATCTCGAG	http://www.sanger.ac.uk/perl/genetics/CGP/cosmic?action=mut_summary&id=22974
FBXW7	NM_033632.1	22975	c.1513C>T	p.R505C	-	4:153247289-153247289	40234	AGCGGACTGCTGCAACATGACCCATCAAAACATGTAAACACTGGCCTGTCTCAATATCCCAAACCCTAAGAGTGGCATCTCGAG	http://www.sanger.ac.uk/perl/genetics/CGP/cosmic?action=mut_summary&id=22975
FBXW7	NM_033632.1	22979	c.1745C>T	p.S582L	-	4:153245446-153245446	40184	AACGACTGGTGCCCTGTTAACGTGTGAATGCAATTCCCTGTCTCCACATCC	http://www.sanger.ac.uk/perl/genetics/CGP/cosmic?action=mut_summary&id=22979
FBXW7	NM_033632.1	23000	c.1514G>T	p.R505L	-	4:153247288-153247288	40234	AGCGGACTGCTGCAACATGACCCATCAAAACATGTAAACACTGGCCTGTCTCAATATCCCAAACCCTAAGAGTGGCATCTCGAG	http://www.sanger.ac.uk/perl/genetics/CGP/cosmic?action=mut_summary&id=23000
EGFR	NM_005228	23571	c.2238_2252del15	p.L747_T751del	+	7:55242468-55242482	1598122	ACTCTGGATCCCAGAAGGTGAGAAAGTTAAAATTCCCGTCGCTATCAAGGAATTAAGAGAAGCAACATCTCCGAAAGCCAACAAGGAAATCCTCGATGTGAGTTTCTGCTTTGCTGTGTGGGGG	http://www.sanger.ac.uk/perl/genetics/CGP/cosmic?action=mut_summary&id=23571
APC	NM_000038	23598	c.4483delA	p.S1495fs*12	+	5:112175774-112175774	59934	TTATTACATTTTGCCACGGAAAGTACTCCAGATGGATTTTCTTGTTCATCCAGCCTGAGTGCTC	http://www.sanger.ac.uk/perl/genetics/CGP/cosmic?action=mut_summary&id=23598
PTEN	NM_000314.4	23626	c.962_963insA	p.N323fs*2	+	10:89720811-89720812	416888	TAGTACTTACTTTAACAAAAAATGATCTTGACAAAGCAAATAAAGACAAAGCCAACCGATACTTTTCTCCAAATTTTAAGGTCAGTTAA	http://www.sanger.ac.uk/perl/genetics/CGP/cosmic?action=mut_summary&id=23626
FLT3	Z26652	24531	c.2509_2510AT>CC	p.M837P	-	13:28592635-28592636	87967	CCCCTGACAACATAGTTGGAATCACTCATGATATCTCGAGCCAATCCAAAGTCACA	http://www.sanger.ac.uk/perl/genetics/CGP/cosmic?action=mut_summary&id=24531
BRAF	NM_004333	24642	c.1411G>T	p.V471F	-	7:140481397-140481397	1308445	ACTGTTCCAAATGATCCAGATCCAATTCTTTGTCCCACTGTAATCTGCCCATCAGGAATCTCCCAATCATCACTCGAGTCCCGTCTACCAAGTGTTTTCTTGATAAAAA	http://www.sanger.ac.uk/perl/genetics/CGP/cosmic?action=mut_summary&id=24642
NOTCH1	NM_017617.2	24673	c.4724T>C	p.L1575P	-	9:139399422-139399422	341576	CACGTTGGTGTGCAGCACGCGGCTGAGCTCCCGCAGGAAGTGGAAGGAGCTGTTGCGCAGCTGCTCCGGCGGCATCAGCACCACCACCACCAGCGTGCCGGCCGCCAGCCTCTCGG	http://www.sanger.ac.uk/perl/genetics/CGP/cosmic?action=mut_summary&id=24673
FGFR3	NM_000142	24802	c.2089G>T	p.G697C	+	4:1808331-1808331	493041	GGGTCCTGCTCTGGGAGATCTTCACGCTGGGGGGCTCCCCGTACCCCGGCATCCCTGTGGAGGAGCTCTTCAAGCTGCTGAAGGAGGGCCACCGC	http://www.sanger.ac.uk/perl/genetics/CGP/cosmic?action=mut_summary&id=24802
FGFR3	NM_000142	24842	c.1138G>A	p.G380R	+	4:1806119-1806119	142574	CAGCTACGGGGTGGGCTTCTTCCTGTTCATCCTGGTGGTGGCGGCTGTGACGCTCTGCCGCCTGCGCAGCCCCCCCAAGAAAGGCCTGGGCTCCCCC	http://www.sanger.ac.uk/perl/genetics/CGP/cosmic?action=mut_summary&id=24842
EGFR	NM_005228	24869	c.2235_2252del18	p.E746_T751del	+	7:55242465-55242482	1598122	ACTCTGGATCCCAGAAGGTGAGAAAGTTAAAATTCCCGTCGCTATCAAGGAATTAAGAGAAGCAACATCTCCGAAAGCCAACAAGGAAATCCTCGATGTGAGTTTCTGCTTTGCTGTGTGGGGG	http://www.sanger.ac.uk/perl/genetics/CGP/cosmic?action=mut_summary&id=24869
APC	NM_000038	24946	c.4291delA	p.M1431fs*42	+	5:112175582-112175582	145156	ATGCCACCAAGCAGAAGTAAAACACCTCCACCACCTCCTCAAACAGCTCAAACCAAGCGAGAAGTACCTAAAAATAAAGCACCTACTGCTGAAAAGAGAGAGAGTGGAC	http://www.sanger.ac.uk/perl/genetics/CGP/cosmic?action=mut_summary&id=24946
PIK3CA	NM_006218.1	25041	c.1637A>T	p.Q546L	+	3:178936095-178936095	35831	ATTTCTACACGAGATCCTCTCTCTGAAATCACTGAGCAGGAGAAAGATTTTCTA	http://www.sanger.ac.uk/perl/genetics/CGP/cosmic?action=mut_summary&id=25041
STK11	NM_000455	25229	c.595G>T	p.E199*	+	19:1220502-1220502	503320	ACAAGGACATCAAGCCGGGGAACCTGCTGCTCACCACCGGTGGCACCCTCAAAATCTCCGACCTGGGCGTGGCCG	http://www.sanger.ac.uk/perl/genetics/CGP/cosmic?action=mut_summary&id=25229
FLT3	Z26652	25248	c.2492G>A	p.G831E	-	13:28592653-28592653	87967	CCCCTGACAACATAGTTGGAATCACTCATGATATCTCGAGCCAATCCAAAGTCACA	http://www.sanger.ac.uk/perl/genetics/CGP/cosmic?action=mut_summary&id=25248
APC	NM_000038	25827	c.4048A>T	p.K1350*	+	5:112175339-112175339	227540	CAAAGCTGTTGAATTTTCTTCAGGAGCGAAATCTCCCTCCAAAAGTGGTGCTCAGACACCCAAAAGTCCACCTGAACACTATGTTCAGGAGACCCCAC	http://www.sanger.ac.uk/perl/genetics/CGP/cosmic?action=mut_summary&id=25827
JAK2	ENST00000381652	25834	c.1848_1849TG>CT	p.V617F	+	9:5073769-5073770	74598	TTCTCACAAGCATTTGGTTTTAAATTATGGAGTATGTGTCTGTGGAGACGAGAGTAAGT	http://www.sanger.ac.uk/perl/genetics/CGP/cosmic?action=mut_summary&id=25834
STK11	NM_000455	25847	c.580G>A	p.D194N	+	19:1220487-1220487	503320	ACAAGGACATCAAGCCGGGGAACCTGCTGCTCACCACCGGTGGCACCCTCAAAATCTCCGACCTGGGCGTGGCCG	http://www.sanger.ac.uk/perl/genetics/CGP/cosmic?action=mut_summary&id=25847
MLH1	NM_000249.2	26085	c.1151T>A	p.V384D	+	3:37067240-37067240	38772	AGTAGTGATAAGGTCTATGCCCACCAGATGGTTCGTACAGATTCCCGGGAACAGAAGC	http://www.sanger.ac.uk/perl/genetics/CGP/cosmic?action=mut_summary&id=26085
PIK3CA	NM_006218.1	27133	c.1633G>C	p.E545Q	+	3:178936091-178936091	35831	ATTTCTACACGAGATCCTCTCTCTGAAATCACTGAGCAGGAGAAAGATTTTCTA	http://www.sanger.ac.uk/perl/genetics/CGP/cosmic?action=mut_summary&id=27133
STK11	NM_000455	27322	c.180delC	p.Y60fs*1	+	19:1207092-1207092	482833	ACTCCACCGAGGTCATCTACCAGCCGCGCCGCAAGCGGGCCAAGCTCATCGGCAAGTACCTGATGGGGGACCTGCTGGGGGAAGGCTCTTACGGCAAG	http://www.sanger.ac.uk/perl/genetics/CGP/cosmic?action=mut_summary&id=27322
PIK3CA	NM_006218.1	27374	c.1635G>C	p.E545D	+	3:178936093-178936093	35831	ATTTCTACACGAGATCCTCTCTCTGAAATCACTGAGCAGGAGAAAGATTTTCTA	http://www.sanger.ac.uk/perl/genetics/CGP/cosmic?action=mut_summary&id=27374
GNAS	NM_000516.3	27887	c.601C>T	p.R201C	+	20:57484420-57484420	104671	GGACCTGCTTCGCTGCCGTGTCCTGACTTCTGGAATCTTTGAGACCAAGTTCCAGGTGGACAAAGTCA	http://www.sanger.ac.uk/perl/genetics/CGP/cosmic?action=mut_summary&id=27887
GNAS	NM_000516.3	27895	c.602G>A	p.R201H	+	20:57484421-57484421	104671	GGACCTGCTTCGCTGCCGTGTCCTGACTTCTGGAATCTTTGAGACCAAGTTCCAGGTGGACAAAGTCA	http://www.sanger.ac.uk/perl/genetics/CGP/cosmic?action=mut_summary&id=27895
FLT3	Z26652	27906	c.1796A>T	p.Y599F	-	13:28608260-28608260	89439	TCTTACCAAACTCTAAATTTTCTCTTGGAAACTCCCATTTGAGATCATATTCATATTCTCTGAAATCAACGTAGAAG	http://www.sanger.ac.uk/perl/genetics/CGP/cosmic?action=mut_summary&id=27906
KIT	NM_000222	27909	c.1656_1673del18	p.Y553_K558>	+	4:55593590-55593607	178642	AACCCATGTATGAAGTACAGTGGAAGGTTGTTGAGGAGATAAATGGAAACAATTATGTTTACATAGACCCAACACAACTTCCTTATGATCACAAATGGGAGTTTCCC	http://www.sanger.ac.uk/perl/genetics/CGP/cosmic?action=mut_summary&id=27909
BRAF	NM_004333	27912	c.1405_1407GGA>AGT	p.G469S	-	7:140481401-140481403	1308445	ACTGTTCCAAATGATCCAGATCCAATTCTTTGTCCCACTGTAATCTGCCCATCAGGAATCTCCCAATCATCACTCGAGTCCCGTCTACCAAGTGTTTTCTTGATAAAAA	http://www.sanger.ac.uk/perl/genetics/CGP/cosmic?action=mut_summary&id=27912
FLT3	Z26652	27979	c.1788_1789ins36	p.E596_Y597ins12	-	13:28608267-28608268	89439	TCTTACCAAACTCTAAATTTTCTCTTGGAAACTCCCATTTGAGATCATATTCATATTCTCTGAAATCAACGTAGAAG	http://www.sanger.ac.uk/perl/genetics/CGP/cosmic?action=mut_summary&id=27979
KIT	NM_000222	28026	c.1621A>C	p.M541L	+	4:55593464-55593464	46166	TGTGCATTATTGTGATGATTCTGACCTACAAATATTTACAGGTAACCATTTATTTGTTCT	http://www.sanger.ac.uk/perl/genetics/CGP/cosmic?action=mut_summary&id=28026
FLT3	Z26652	28042	c.1352C>T	p.S451F	-	13:28610138-28610138	89861	GGGTATCCATCCGAGAAACAGGACGCCTGACTTGCCGATGCTTCTGCGAGCA	http://www.sanger.ac.uk/perl/genetics/CGP/cosmic?action=mut_summary&id=28042
FLT3	Z26652	28044	c.1715A>G	p.Y572C	-	13:28608341-28608341	90401	GGCTTTCATACCTAAATTGCTTCAGAGATGAAATGATGAGTCAGTTAGGAATAG	http://www.sanger.ac.uk/perl/genetics/CGP/cosmic?action=mut_summary&id=28044
FLT3	Z26652	28047	c.2501G>A	p.R834Q	-	13:28592644-28592644	87967	CCCCTGACAACATAGTTGGAATCACTCATGATATCTCGAGCCAATCCAAAGTCACA	http://www.sanger.ac.uk/perl/genetics/CGP/cosmic?action=mut_summary&id=28047
PDGFRA	NM_006206	28053	c.1694_1695insA	p.S566fs*6	+	4:55141048-55141049	43181	CTGTCCTGGTCATTTATAGAAACCGAGGTATGAAATTCGCTGGAGGGTCATTGAATCAATCAGCCCAGATGGACA	http://www.sanger.ac.uk/perl/genetics/CGP/cosmic?action=mut_summary&id=28053
ALK	NM_004304	28055	c.3522C>A	p.F1174L	-	2:29443695-29443695	33013	GTGGTTGAATTTGCTGCAGAGCAGAGAGGGATGTAACCAAAATTAACTGAGCT	http://www.sanger.ac.uk/perl/genetics/CGP/cosmic?action=mut_summary&id=28055
ALK	NM_004304	28056	c.3824G>A	p.R1275Q	-	2:29432664-29432664	34014	ATGTCTCGGGCCATCCCGAAGTCTCCAATCTTGGCCACTCTTCCAGGGCCTGGA	http://www.sanger.ac.uk/perl/genetics/CGP/cosmic?action=mut_summary&id=28056
STK11	NM_000455	28298	c.841_842>T	p.P281fs*6	+	19:1221318-1221319	103879	CCCTTCGAAGGGGACAACATCTACAAGTTGTTTGAGAACATCGGGAAGGGGAGCTACGCCATCCCGGGCGACTGTGGCCCCCCG	http://www.sanger.ac.uk/perl/genetics/CGP/cosmic?action=mut_summary&id=28298
IDH1	NM_005896.2	28746	c.395G>A	p.R132H	-	2:209113112-209113112	31381	GCATGACGACCTATGATGATAGGTTTTACCCATCCACTCACAAGCCGG	http://www.sanger.ac.uk/perl/genetics/CGP/cosmic?action=mut_summary&id=28746
IDH1	NM_005896.2	28747	c.394C>T	p.R132C	-	2:209113113-209113113	31381	GCATGACGACCTATGATGATAGGTTTTACCCATCCACTCACAAGCCGG	http://www.sanger.ac.uk/perl/genetics/CGP/cosmic?action=mut_summary&id=28747
IDH1	NM_005896.2	28748	c.394C>A	p.R132S	-	2:209113113-209113113	31381	GCATGACGACCTATGATGATAGGTTTTACCCATCCACTCACAAGCCGG	http://www.sanger.ac.uk/perl/genetics/CGP/cosmic?action=mut_summary&id=28748
IDH1	NM_005896.2	28749	c.394C>G	p.R132G	-	2:209113113-209113113	31381	GCATGACGACCTATGATGATAGGTTTTACCCATCCACTCACAAGCCGG	http://www.sanger.ac.uk/perl/genetics/CGP/cosmic?action=mut_summary&id=28749
FLT3	Z26652	28771	c.1811_1812ins30	p.W603_E604insDREYEYDLKW	-	13:28608244-28608245	89439	TCTTACCAAACTCTAAATTTTCTCTTGGAAACTCCCATTTGAGATCATATTCATATTCTCTGAAATCAACGTAGAAG	http://www.sanger.ac.uk/perl/genetics/CGP/cosmic?action=mut_summary&id=28771
FLT3	Z26652	28921	c.1798_1799ins45	p.Y599_D600ins15	-	13:28608257-28608258	89439	TCTTACCAAACTCTAAATTTTCTCTTGGAAACTCCCATTTGAGATCATATTCATATTCTCTGAAATCAACGTAGAAG	http://www.sanger.ac.uk/perl/genetics/CGP/cosmic?action=mut_summary&id=28921
CDH1	NM_004360.2	28934	c.240_241insGGTG	p.V82fs*13	+	16:68835649-68835650	90912	TCCCTCGACACCCGATTCAAAGTGGGCACAGATGGTGTGATTACAGTCAAAAGGCCTCTACGGTTTCA	http://www.sanger.ac.uk/perl/genetics/CGP/cosmic?action=mut_summary&id=28934
APC	NM_000038	29331	c.4063delT	p.S1355fs*60	+	5:112175354-112175354	227540	CAAAGCTGTTGAATTTTCTTCAGGAGCGAAATCTCCCTCCAAAAGTGGTGCTCAGACACCCAAAAGTCCACCTGAACACTATGTTCAGGAGACCCCAC	http://www.sanger.ac.uk/perl/genetics/CGP/cosmic?action=mut_summary&id=29331
SMARCB1	NM_003073.2	29382	c.1143delG	p.A382fs*5	+	22:24176352-24176352	484088	GGCGTCTTGCCAACACGGCCCCGGCCTGGTAACCAGCCCATCAGCACACGGCTCCCACGGAGCATCT	http://www.sanger.ac.uk/perl/genetics/CGP/cosmic?action=mut_summary&id=29382
FGFR3	NM_000142	29438	c.1921G>A	p.D641N	+	4:1807862-1807862	411633	CAGACTTCGGGCTGGCCCGGGACGTGCACAACCTCGACTACTACAAGAAGACGACCAACGTGAGCCCGGCCCTGGGGTGCGGGGGTGGGG	http://www.sanger.ac.uk/perl/genetics/CGP/cosmic?action=mut_summary&id=29438
BRAF	NM_004333	30594	c.1801_1803delAAA	p.K601del	-	7:140453132-140453134	304699	CTCCATCGAGATTTCACTGTAGCTAGACCAAAATCACCTATTTTTACTGTGAGGTCTTCATGAAGAAATATATCTGAGGTGTAGTAAGTAAAGGAAAACAGTA	http://www.sanger.ac.uk/perl/genetics/CGP/cosmic?action=mut_summary&id=30594
PTEN	NM_000314.4	30622	c.795delA	p.K267fs*9	+	10:89717770-89717770	421278	CTTTGAGTTCCCTCAGCCGTTACCTGTGTGTGGTGATATCAAAGTAGAGTTCTTCCACAAACAGAACAAGATGCTAAAA	http://www.sanger.ac.uk/perl/genetics/CGP/cosmic?action=mut_summary&id=30622
NRAS	NM_002524	30646	c.182_183AA>TG	p.Q61L	-	1:115256528-115256529	30014	TCTCTCATGGCACTGTACTCTTCTTGTCCAGCTGTATCCAGTATGTCCAA	http://www.sanger.ac.uk/perl/genetics/CGP/cosmic?action=mut_summary&id=30646
KDR	NM_002253	32294	c.2617G>A	p.G873R	-	4:55962507-55962507	52189	ATGAATGAGGATCTTGAGTTCAGACATGAGAGCTCGATGCTCACTGTGTGTTGCTCCTTCTACAAATACAGT	http://www.sanger.ac.uk/perl/genetics/CGP/cosmic?action=mut_summary&id=32294
KDR	NM_002253	32339	c.824G>T	p.R275L	-	4:55979623-55979623	52394	GGGTTTTTAGGTCTCGGTTTACAAGTTTCTTATGCTGATGCTGAAAAA	http://www.sanger.ac.uk/perl/genetics/CGP/cosmic?action=mut_summary&id=32339
NRAS	NM_002524	33693	c.182_183AA>GG	p.Q61R	-	1:115256528-115256529	30014	TCTCTCATGGCACTGTACTCTTCTTGTCCAGCTGTATCCAGTATGTCCAA	http://www.sanger.ac.uk/perl/genetics/CGP/cosmic?action=mut_summary&id=33693
HRAS	NM_005343	33695	c.182_183AG>GA	p.Q61R	-	11:533873-533874	120430	GGAAGCCCTCCCCGGTGCGCATGTACTGGTCCCGCATGGCGCTGTACTCCTCCTGGCCGGCGGTATCCAGGATGTCCAACAGGCACGTCTCC	http://www.sanger.ac.uk/perl/genetics/CGP/cosmic?action=mut_summary&id=33695
BRAF	NM_004333	33808	c.1798G>T	p.V600L	-	7:140453137-140453137	304699	CTCCATCGAGATTTCACTGTAGCTAGACCAAAATCACCTATTTTTACTGTGAGGTCTTCATGAAGAAATATATCTGAGGTGTAGTAAGTAAAGGAAAACAGTA	http://www.sanger.ac.uk/perl/genetics/CGP/cosmic?action=mut_summary&id=33808
JAK3	NM_000215	34213	c.2164G>A	p.V722I	-	19:17945696-17945696	103227	GGCACTGATGGGCATGGTGACGCCACTAAACACTTCCCAGACCGTGGCGCCGAAGCCCC	http://www.sanger.ac.uk/perl/genetics/CGP/cosmic?action=mut_summary&id=34213
JAK3	NM_000215	34214	c.1715C>T	p.A572V	-	19:17948009-17948009	103630	GCTCATCAAGCTCGCTGCTTCCAGGAATGACTGGGGAAGGTGGGAAGGGAGAGAAGATGCGTGGGTTTCT	http://www.sanger.ac.uk/perl/genetics/CGP/cosmic?action=mut_summary&id=34214
FGFR2	NM_000141.2	36901	c.929A>G	p.K310R	-	10:123279503-123279503	77536	AAAGTCCTCACCTTGAGAACCTTGAGGTAGGGCAGCCCGTCGGGCCCGTATTTACTGCCGTT	http://www.sanger.ac.uk/perl/genetics/CGP/cosmic?action=mut_summary&id=36901
FGFR2	NM_000141.2	36902	c.1647T>G	p.N549K	-	10:123258034-123258034	76043	CCTCCTACTCACCATCCTGTGTGCAGGCTCCAAGAAGATTTATGATA	http://www.sanger.ac.uk/perl/genetics/CGP/cosmic?action=mut_summary&id=36902
FGFR2	NM_000141.2	36903	c.755C>G	p.S252W	-	10:123279677-123279677	136501	GGAGGCATTTGCCGGCAGTCCGGCTTGGAGGATGGGCCGGTGAGGCGATCGCTCTGGTGGAGAGAGGGAAGAAAGGAGGAGTGGGGA	http://www.sanger.ac.uk/perl/genetics/CGP/cosmic?action=mut_summary&id=36903
FGFR2	NM_000141.2	36904	c.1124A>G	p.Y375C	-	10:123274794-123274794	76049	CTGTTACCACCATACAGGCGATTAAGAAGACCCCTATGCAGTAAATGGCTATCTCCAGGTAGTCTGGGGAAGCTGTAATCTCCTT	http://www.sanger.ac.uk/perl/genetics/CGP/cosmic?action=mut_summary&id=36904
FGFR2	NM_000141.2	36905	c.1115C>G	p.S372C	-	10:123274803-123274803	76049	CTGTTACCACCATACAGGCGATTAAGAAGACCCCTATGCAGTAAATGGCTATCTCCAGGTAGTCTGGGGAAGCTGTAATCTCCTT	http://www.sanger.ac.uk/perl/genetics/CGP/cosmic?action=mut_summary&id=36905
FGFR2	NM_000141.2	36906	c.1144T>C	p.C382R	-	10:123274774-123274774	76049	CTGTTACCACCATACAGGCGATTAAGAAGACCCCTATGCAGTAAATGGCTATCTCCAGGTAGTCTGGGGAAGCTGTAATCTCCTT	http://www.sanger.ac.uk/perl/genetics/CGP/cosmic?action=mut_summary&id=36906
FGFR2	NM_000141.2	36912	c.1647T>A	p.N549K	-	10:123258034-123258034	76043	CCTCCTACTCACCATCCTGTGTGCAGGCTCCAAGAAGATTTATGATA	http://www.sanger.ac.uk/perl/genetics/CGP/cosmic?action=mut_summary&id=36912
AKT1	ENST00000349310	36918	c.145G>A	p.E49K	-	14:105246455-105246455	329410	GGCCAAGGGGATACTTACGCGCCACAGAGAAGTTGTTGAGGGGAGCCTCACGTTGGTCCACATCCTGCGGCCGCTCCTTGTAGCCAATGAAGGTGC	http://www.sanger.ac.uk/perl/genetics/CGP/cosmic?action=mut_summary&id=36918
APC	NM_000038	41618	c.4463_4466delTATT	p.L1488fs*18	+	5:112175754-112175757	59934	TTATTACATTTTGCCACGGAAAGTACTCCAGATGGATTTTCTTGTTCATCCAGCCTGAGTGCTC	http://www.sanger.ac.uk/perl/genetics/CGP/cosmic?action=mut_summary&id=41618
PTEN	NM_000314.4	43098	c.969delT	p.N323fs*21	+	10:89720818-89720818	416888	TAGTACTTACTTTAACAAAAAATGATCTTGACAAAGCAAATAAAGACAAAGCCAACCGATACTTTTCTCCAAATTTTAAGGTCAGTTAA	http://www.sanger.ac.uk/perl/genetics/CGP/cosmic?action=mut_summary&id=43098
TP53	NM_000546	43559	c.517G>T	p.V173L	-	17:7578413-7578413	226369	CGCTCATGGTGGGGGCAGCGCCTCACAACCTCCGTCATGTGCTGTGACTGCTTGTAGATGGCCATGGCGCGGACGCGGGTGCCGGGCGGGGGTGTG	http://www.sanger.ac.uk/perl/genetics/CGP/cosmic?action=mut_summary&id=43559
TP53	NM_000546	43657	c.569C>T	p.P190L	-	17:7578280-7578280	226789	GGCGGCTCATAGGGCACCACCACACTATGTCGAAAAGTGTTTCTGTCATCCAAATACTCCACACGCAAATTTCCTTCCACTCGGATAAGATGCTGAGGAGGGGCCAGA	http://www.sanger.ac.uk/perl/genetics/CGP/cosmic?action=mut_summary&id=43657
TP53	NM_000546	43683	c.758C>T	p.T253I	-	17:7577523-7577523	94170	GTGAGGATGGGCCTCCGGTTCATGCCGCCCATGCAGGAACTGTTACACATGTAGTTGTAGTGGATGGTG	http://www.sanger.ac.uk/perl/genetics/CGP/cosmic?action=mut_summary&id=43683
TP53	NM_000546	43827	c.581T>C	p.L194P	-	17:7578268-7578268	226789	GGCGGCTCATAGGGCACCACCACACTATGTCGAAAAGTGTTTCTGTCATCCAAATACTCCACACGCAAATTTCCTTCCACTCGGATAAGATGCTGAGGAGGGGCCAGA	http://www.sanger.ac.uk/perl/genetics/CGP/cosmic?action=mut_summary&id=43827
TP53	NM_000546	43836	c.475G>C	p.A159P	-	17:7578455-7578455	226369	CGCTCATGGTGGGGGCAGCGCCTCACAACCTCCGTCATGTGCTGTGACTGCTTGTAGATGGCCATGGCGCGGACGCGGGTGCCGGGCGGGGGTGTG	http://www.sanger.ac.uk/perl/genetics/CGP/cosmic?action=mut_summary&id=43836
TP53	NM_000546	43989	c.596G>A	p.G199E	-	17:7578253-7578253	226789	GGCGGCTCATAGGGCACCACCACACTATGTCGAAAAGTGTTTCTGTCATCCAAATACTCCACACGCAAATTTCCTTCCACTCGGATAAGATGCTGAGGAGGGGCCAGA	http://www.sanger.ac.uk/perl/genetics/CGP/cosmic?action=mut_summary&id=43989
TP53	NM_000546	43990	c.610G>A	p.E204K	-	17:7578239-7578239	226789	GGCGGCTCATAGGGCACCACCACACTATGTCGAAAAGTGTTTCTGTCATCCAAATACTCCACACGCAAATTTCCTTCCACTCGGATAAGATGCTGAGGAGGGGCCAGA	http://www.sanger.ac.uk/perl/genetics/CGP/cosmic?action=mut_summary&id=43990
TP53	NM_000546	44017	c.869G>A	p.R290H	-	17:7577069-7577069	117792	GCTTAGTGCTCCCTGGGGGCAGCTCGTGGTGAGGCTCCCCTTTCTTGCGGAGATTCTCTTCCTCTGTGCGCCGGTCTCTCCCAGGACAGGCACAAACACGCACCTCAAAG	http://www.sanger.ac.uk/perl/genetics/CGP/cosmic?action=mut_summary&id=44017
TP53	NM_000546	44037	c.322G>A	p.G108S	-	17:7579365-7579365	484618	AAGAAGCCCAGACGGAAACCGTAGCTGCCCTGGTAGGTTTTCTGGGAAGGGACAGAAGATGACAGGGGCCAGGAGGGGGCTGGTGCAGGGGCCGCCGGTG	http://www.sanger.ac.uk/perl/genetics/CGP/cosmic?action=mut_summary&id=44037
TP53	NM_000546	44151	c.535C>A	p.H179N	-	17:7578395-7578395	226369	CGCTCATGGTGGGGGCAGCGCCTCACAACCTCCGTCATGTGCTGTGACTGCTTGTAGATGGCCATGGCGCGGACGCGGGTGCCGGGCGGGGGTGTG	http://www.sanger.ac.uk/perl/genetics/CGP/cosmic?action=mut_summary&id=44151
TP53	NM_000546	44162	c.635_636delTT	p.F212fs*3	-	17:7578213-7578214	226789	GGCGGCTCATAGGGCACCACCACACTATGTCGAAAAGTGTTTCTGTCATCCAAATACTCCACACGCAAATTTCCTTCCACTCGGATAAGATGCTGAGGAGGGGCCAGA	http://www.sanger.ac.uk/perl/genetics/CGP/cosmic?action=mut_summary&id=44162
TP53	NM_000546	44241	c.592G>T	p.E198*	-	17:7578257-7578257	226789	GGCGGCTCATAGGGCACCACCACACTATGTCGAAAAGTGTTTCTGTCATCCAAATACTCCACACGCAAATTTCCTTCCACTCGGATAAGATGCTGAGGAGGGGCCAGA	http://www.sanger.ac.uk/perl/genetics/CGP/cosmic?action=mut_summary&id=44241
TP53	NM_000546	44539	c.584T>G	p.I195S	-	17:7578265-7578265	226789	GGCGGCTCATAGGGCACCACCACACTATGTCGAAAAGTGTTTCTGTCATCCAAATACTCCACACGCAAATTTCCTTCCACTCGGATAAGATGCTGAGGAGGGGCCAGA	http://www.sanger.ac.uk/perl/genetics/CGP/cosmic?action=mut_summary&id=44539
TP53	NM_000546	44613	c.455C>A	p.P152Q	-	17:7578475-7578475	226369	CGCTCATGGTGGGGGCAGCGCCTCACAACCTCCGTCATGTGCTGTGACTGCTTGTAGATGGCCATGGCGCGGACGCGGGTGCCGGGCGGGGGTGTG	http://www.sanger.ac.uk/perl/genetics/CGP/cosmic?action=mut_summary&id=44613
TP53	NM_000546	44673	c.284C>T	p.S95F	-	17:7579403-7579403	484618	AAGAAGCCCAGACGGAAACCGTAGCTGCCCTGGTAGGTTTTCTGGGAAGGGACAGAAGATGACAGGGGCCAGGAGGGGGCTGGTGCAGGGGCCGCCGGTG	http://www.sanger.ac.uk/perl/genetics/CGP/cosmic?action=mut_summary&id=44673
TP53	NM_000546	44769	c.755T>C	p.L252P	-	17:7577526-7577526	94170	GTGAGGATGGGCCTCCGGTTCATGCCGCCCATGCAGGAACTGTTACACATGTAGTTGTAGTGGATGGTG	http://www.sanger.ac.uk/perl/genetics/CGP/cosmic?action=mut_summary&id=44769
TP53	NM_000546	44782	c.520A>T	p.R174W	-	17:7578410-7578410	226369	CGCTCATGGTGGGGGCAGCGCCTCACAACCTCCGTCATGTGCTGTGACTGCTTGTAGATGGCCATGGCGCGGACGCGGGTGCCGGGCGGGGGTGTG	http://www.sanger.ac.uk/perl/genetics/CGP/cosmic?action=mut_summary&id=44782
TP53	NM_000546	44877	c.584T>A	p.I195N	-	17:7578265-7578265	226789	GGCGGCTCATAGGGCACCACCACACTATGTCGAAAAGTGTTTCTGTCATCCAAATACTCCACACGCAAATTTCCTTCCACTCGGATAAGATGCTGAGGAGGGGCCAGA	http://www.sanger.ac.uk/perl/genetics/CGP/cosmic?action=mut_summary&id=44877
TP53	NM_000546	44908	c.743_744GG>AA	p.R248Q	-	17:7577537-7577538	94170	GTGAGGATGGGCCTCCGGTTCATGCCGCCCATGCAGGAACTGTTACACATGTAGTTGTAGTGGATGGTG	http://www.sanger.ac.uk/perl/genetics/CGP/cosmic?action=mut_summary&id=44908
TP53	NM_000546	45286	c.475G>T	p.A159S	-	17:7578455-7578455	226369	CGCTCATGGTGGGGGCAGCGCCTCACAACCTCCGTCATGTGCTGTGACTGCTTGTAGATGGCCATGGCGCGGACGCGGGTGCCGGGCGGGGGTGTG	http://www.sanger.ac.uk/perl/genetics/CGP/cosmic?action=mut_summary&id=45286
TP53	NM_000546	45307	c.309C>A	p.Y103*	-	17:7579378-7579378	484618	AAGAAGCCCAGACGGAAACCGTAGCTGCCCTGGTAGGTTTTCTGGGAAGGGACAGAAGATGACAGGGGCCAGGAGGGGGCTGGTGCAGGGGCCGCCGGTG	http://www.sanger.ac.uk/perl/genetics/CGP/cosmic?action=mut_summary&id=45307
ERBB4	NM_005235	48361	c.2804A>T	p.K935I	-	2:212288942-212288942	31533	AGGCTGAGGCAAACGTTCTCCTTTCTCTAATAAATCAGGGATTTCTCGCGTTGGAATTC	http://www.sanger.ac.uk/perl/genetics/CGP/cosmic?action=mut_summary&id=48361
ERBB4	NM_005235	48362	c.2791G>T	p.D931Y	-	2:212288955-212288955	31533	AGGCTGAGGCAAACGTTCTCCTTTCTCTAATAAATCAGGGATTTCTCGCGTTGGAATTC	http://www.sanger.ac.uk/perl/genetics/CGP/cosmic?action=mut_summary&id=48362
ERBB4	NM_005235	48363	c.1853A>C	p.H618P	-	2:212530066-212530066	226460	GATGGCATGGGTGGCACTCCCGATCTGGATCAGCATACTTGAAAATGAAACTGTTTGCCCCCTGTAAGCCATCTGGACATTTTTCCACACAG	http://www.sanger.ac.uk/perl/genetics/CGP/cosmic?action=mut_summary&id=48363
ERBB4	NM_005235	48364	c.1784A>T	p.D595V	-	2:212530135-212530135	226460	GATGGCATGGGTGGCACTCCCGATCTGGATCAGCATACTTGAAAATGAAACTGTTTGCCCCCTGTAAGCCATCTGGACATTTTTCCACACAG	http://www.sanger.ac.uk/perl/genetics/CGP/cosmic?action=mut_summary&id=48364
ERBB4	NM_005235	48365	c.1042G>T	p.V348L	-	2:212576857-212576857	33659	GATCTTGGTACAGTTTATGAATTTGTCAATGTTACTGGAATCCACAGTCTGAGCTGACAT	http://www.sanger.ac.uk/perl/genetics/CGP/cosmic?action=mut_summary&id=48365
ERBB4	NM_005235	48366	c.916C>A	p.R306S	-	2:212578341-212578341	645344	TTTTAATCCCATTTTCTTCTACTTCCATCTTGGAACTAGGGCAGGCACGCACACAAGA	http://www.sanger.ac.uk/perl/genetics/CGP/cosmic?action=mut_summary&id=48366
ERBB4	NM_005235	48367	c.854A>G	p.Y285C	-	2:212587147-212587147	32827	GAATGCTCCATATGTGTACTTTGCATTGAAATTGTGCTCCAGTTGAAAG	http://www.sanger.ac.uk/perl/genetics/CGP/cosmic?action=mut_summary&id=48367
ERBB4	NM_005235	48368	c.731C>G	p.T244R	-	2:212589811-212589811	33781	AGGATAATAAAAGAGAGAAATCACAGACATACAAAGCAGTCTGTGTCCTTAGGTCCTGAGCAGCCTCCAGCA	http://www.sanger.ac.uk/perl/genetics/CGP/cosmic?action=mut_summary&id=48368
ERBB4	NM_005235	48369	c.542A>G	p.N181S	-	2:212652764-212652764	32781	TTTGAGAAATTAAAAAGAATAATTCTACTTACATCCTGAACTACCATTTGTTGACACA	http://www.sanger.ac.uk/perl/genetics/CGP/cosmic?action=mut_summary&id=48369
KDR	NM_002253	48460	c.3629C>T	p.P1210L	-	4:55953807-55953807	50673	GTCATAATGGAATTTGGGGTCACATACTTCCTCCTCCTCCATACAGGAAACAGGTGAGGTAGGCAGAGAG	http://www.sanger.ac.uk/perl/genetics/CGP/cosmic?action=mut_summary&id=48460
KDR	NM_002253	48461	c.3434G>A	p.G1145E	-	4:55955111-55955111	50695	CCCAAATGTTCCACCAACTCTGAAAACGTGGGTCTCTGACTGGGCTCCCCGTGCCAGCAGTCCAGCATGG	http://www.sanger.ac.uk/perl/genetics/CGP/cosmic?action=mut_summary&id=48461
KDR	NM_002253	48462	c.3418C>A	p.L1140M	-	4:55955127-55955127	50695	CCCAAATGTTCCACCAACTCTGAAAACGTGGGTCTCTGACTGGGCTCCCCGTGCCAGCAGTCCAGCATGG	http://www.sanger.ac.uk/perl/genetics/CGP/cosmic?action=mut_summary&id=48462
KDR	NM_002253	48463	c.2951G>C	p.S984T	-	4:55960989-55960989	52170	ACTGAGGGACTTCTCCTCCACAAATCCAGAGCTGGCTGAGCTCTGGCTACTGGTGATGCTGTCCAAGCGCCGTTTCA	http://www.sanger.ac.uk/perl/genetics/CGP/cosmic?action=mut_summary&id=48463
KDR	NM_002253	48464	c.2917G>T	p.A973S	-	4:55961023-55961023	52170	ACTGAGGGACTTCTCCTCCACAAATCCAGAGCTGGCTGAGCTCTGGCTACTGGTGATGCTGTCCAAGCGCCGTTTCA	http://www.sanger.ac.uk/perl/genetics/CGP/cosmic?action=mut_summary&id=48464
KDR	NM_002253	48465	c.1426G>T	p.V476L	-	4:55972964-55972964	52386	CCTCCACACTTCTCCATTCTTCACAAGGGTATGGGTTTGTCACTGAGACAGCT	http://www.sanger.ac.uk/perl/genetics/CGP/cosmic?action=mut_summary&id=48465
STK11	NM_000455	48786	c.587G>T	p.G196V	+	19:1220494-1220494	503320	ACAAGGACATCAAGCCGGGGAACCTGCTGCTCACCACCGGTGGCACCCTCAAAATCTCCGACCTGGGCGTGGCCG	http://www.sanger.ac.uk/perl/genetics/CGP/cosmic?action=mut_summary&id=48786
KDR	NM_002253	48875	c.3922G>T	p.G1308*	-	4:55946257-55946257	49402	GGAGTACACGGTGGTGTCTGTGTCATCGGAGTGATATCCGGACTGGTAGCCGCTTGTCT	http://www.sanger.ac.uk/perl/genetics/CGP/cosmic?action=mut_summary&id=48875
KDR	NM_002253	48977	c.4063_4065delCCT	p.P1355del	-	4:55946114-55946116	49305	ACAGGAGGAGAGCTCAGTGTGGTCCCCGAGTCAGGCTGGAGAATCTGGGCTGTGCTACCG	http://www.sanger.ac.uk/perl/genetics/CGP/cosmic?action=mut_summary&id=48977
ABL1	X16416	49074	c.949T>C	p.F317L	+	9:133748288-133748288	73104	GGCAGGGGTCTGCACCCGGGAGCCCCCGTTCTATATCATCACTGAGTTCATGACC	http://www.sanger.ac.uk/perl/genetics/CGP/cosmic?action=mut_summary&id=49074
HRAS	NM_005343	52978	c.182_183AG>TA	p.Q61L	-	11:533873-533874	120430	GGAAGCCCTCCCCGGTGCGCATGTACTGGTCCCGCATGGCGCTGTACTCCTCCTGGCCGGCGGTATCCAGGATGTCCAACAGGCACGTCTCC	http://www.sanger.ac.uk/perl/genetics/CGP/cosmic?action=mut_summary&id=52978
HRAS	NM_005343	52979	c.181_182CA>AG	p.Q61R	-	11:533874-533875	120430	GGAAGCCCTCCCCGGTGCGCATGTACTGGTCCCGCATGGCGCTGTACTCCTCCTGGCCGGCGGTATCCAGGATGTCCAACAGGCACGTCTCC	http://www.sanger.ac.uk/perl/genetics/CGP/cosmic?action=mut_summary&id=52979
BRAF	NM_004333	53198	c.1785T>A	p.F595L	-	7:140453150-140453150	304699	CTCCATCGAGATTTCACTGTAGCTAGACCAAAATCACCTATTTTTACTGTGAGGTCTTCATGAAGAAATATATCTGAGGTGTAGTAAGTAAAGGAAAACAGTA	http://www.sanger.ac.uk/perl/genetics/CGP/cosmic?action=mut_summary&id=53198
NRAS	NM_002524	53223	c.181_183CAA>AAG	p.Q61K	-	1:115256528-115256530	30014	TCTCTCATGGCACTGTACTCTTCTTGTCCAGCTGTATCCAGTATGTCCAA	http://www.sanger.ac.uk/perl/genetics/CGP/cosmic?action=mut_summary&id=53223
PTEN	NM_000314.4	53243	c.964_964delA	p.N323fs*21	+	10:89720813-89720813	416888	TAGTACTTACTTTAACAAAAAATGATCTTGACAAAGCAAATAAAGACAAAGCCAACCGATACTTTTCTCCAAATTTTAAGGTCAGTTAA	http://www.sanger.ac.uk/perl/genetics/CGP/cosmic?action=mut_summary&id=53243
KRAS	NM_004985	87281	c.36_37TG>AT	p.G13C	-	12:25398282-25398283	553293	ATGATTCTGAATTAGCTGTATCGTCAAGGCACTCTTGCCTACGCCACCAGCTCCAACTACCACAAGTT	http://www.sanger.ac.uk/perl/genetics/CGP/cosmic?action=mut_summary&id=87281
KRAS	NM_004985	87298	c.180_181TC>AA	p.Q61K	-	12:25380277-25380278	87927	TTGCACTGTACTCCTCTTGACCTGCTGTGTCGAGAATATCCAAGAGACAGGTTTCTCCATCAATTACTACTTGCTTCCTG	http://www.sanger.ac.uk/perl/genetics/CGP/cosmic?action=mut_summary&id=87298
PTEN	NM_000314.4	87314	c.797_797delA	p.K267fs*9	+	10:89717772-89717772	421278	CTTTGAGTTCCCTCAGCCGTTACCTGTGTGTGGTGATATCAAAGTAGAGTTCTTCCACAAACAGAACAAGATGCTAAAA	http://www.sanger.ac.uk/perl/genetics/CGP/cosmic?action=mut_summary&id=87314

## Sheet: Supplementary Table 2
Supplemental Table. nCounterTM Codeset Design
No.	Gene Symbol	Description
1	ABCB1	ATP-binding cassette, sub-family B (MDR/TAP), member 1
2	ABCC1	ATP-binding cassette, sub-family C (CFTR/MRP), member 1
3	ABCC2	ATP-binding cassette, sub-family C (CFTR/MRP), member 2
4	ABL1	c-abl oncogene 1, non-receptor tyrosine kinase
5	ACTR3B	ARP3 actin-related protein 3 homolog B (yeast)
6	AKT1	v-akt murine thymoma viral oncogene homolog 1
7	AKT2	v-akt murine thymoma viral oncogene homolog 2
8	AKT3	v-akt murine thymoma viral oncogene homolog 3 (protein kinase B, gamma)
9	ALCAM	activated leukocyte cell adhesion molecule
10	ALK	anaplastic lymphoma receptor tyrosine kinase
11	ANLN	anillin, actin binding protein
12	APC	adenomatous polyposis coli
13	APEX1	APEX nuclease (multifunctional DNA repair enzyme) 1
14	APOD	apolipoprotein D
15	AR	androgen receptor
16	ARID1A	AT rich interactive domain 1A (SWI-like)
17	ARID1B	AT rich interactive domain 1B (SWI1-like)
18	ARID2	AT rich interactive domain 2 (ARID, RFX-like)
19	ATM	ataxia telangiectasia mutated
20	ATRX	alpha thalassemia/mental retardation syndrome X-linked
21	AURKA	aurora kinase A
22	AURKB	aurora kinase B
23	BAG1	BCL2-associated athanogene
24	BCL2	B-cell CLL/lymphoma 2
25	BIRC5	baculoviral IAP repeat containing 5
26	BLVRA	biliverdin reductase A
27	BMP1	bone morphogenetic protein 1
28	BMP2	bone morphogenetic protein 2
29	BMX	BMX non-receptor tyrosine kinase
30	BRAF	v-raf murine sarcoma viral oncogene homolog B1
31	BRCA1	breast cancer 1, early onset
32	BRCA2	breast cancer 2, early onset
33	CAV1	caveolin 1, caveolae protein, 22kDa
34	CAV2	caveolin 2
35	CCNA1	cyclin A1
36	CCNA2	cyclin A2
37	CCNB1	cyclin B1
38	CCNB2	cyclin B2
39	CCND1	cyclin D1
40	CCND2	cyclin D2
41	CCNE1	cyclin E1
42	CD24	CD24 molecule
43	CD44	CD44 molecule (Indian blood group)
44	CD68	CD68 molecule
45	CDC20	cell division cycle 20 homolog (S. cerevisiae)
46	CDC6	cell division cycle 6 homolog (S. cerevisiae)
47	CDCA1	NUF2, NDC80 kinetochore complex component, homolog (S. cerevisiae)
48	CDH1	cadherin 1, type 1, E-cadherin (epithelial)
49	CDH2	cadherin 2, type 1, N-cadherin (neuronal)
50	CDH3	cadherin 3, type 1, P-cadherin (placental)
51	CDK4	cyclin-dependent kinase 4
52	CDK6	cyclin-dependent kinase 6
53	CDKN1A	cyclin-dependent kinase inhibitor 1A (p21, Cip1)
54	CDKN1B	Cyclin-dependent kinase inhibitor 1B (p27, Kip1)
55	CDKN2A	cyclin-dependent kinase inhibitor 2A (melanoma, p16, inhibits CDK4)
56	CENPF	centromere protein F, 350/400ka (mitosin)
57	CEP55	centrosomal protein 55kDa
58	CLDN3	claudin 3
59	CLDN4	claudin 4
60	CLDN7	claudin 7
61	CLTC	clathrin, heavy chain (Hc)
62	CSF1R	colony stimulating factor 1 receptor
63	CTNNB1	catenin (cadherin-associated protein), beta 1, 88kDa
64	CTSL2	cathepsin L2
65	CXCL12	chemokine (C-X-C motif) ligand 12 (stromal cell-derived factor 1)
66	CXCR2	interleukin 8 receptor, beta
67	CXCR4	chemokine (C-X-C motif) receptor 4
68	CXXC5	CXXC finger 5
69	DDR2	discoidin domain receptor tyrosine kinase 2
70	DHCR24	24-dehydrocholesterol reductase
71	DUSP4	dual specificity phosphatase 4
72	EGFR	epidermal growth factor receptor
73	EHF	ets homologous factor
74	ELF1	E74-like factor 1 (ets domain transcription factor)
75	ELF2	E74-like factor 2 (ets domain transcription factor)
76	ELF3	E74-like factor 3 (ets domain transcription factor, epithelial-specific )
77	ELF4	E74-like factor 4 (ets domain transcription factor)
78	ELF5	E74-like factor 5 (ets domain transcription factor)
79	ELK1	ELK1, member of ETS oncogene family
80	ELK3	ELK3, ETS-domain protein (SRF accessory protein 2)
81	ELK4	ELK4, ETS-domain protein (SRF accessory protein 1)
82	EPAS1	endothelial PAS domain protein 1
83	EPHA2	EPH receptor A2
84	EPHB4	EPH receptor B4
85	ERBB2	v-erb-b2 erythroblastic leukemia viral oncogene homolog 2, neuro/glioblastoma derived oncogene homolog (avian)
86	ERBB3	v-erb-b2 erythroblastic leukemia viral oncogene homolog 3 (avian)
87	ERBB4	v-erb-a erythroblastic leukemia viral oncogene homolog 4 (avian)
88	ERF	Ets2 repressor factor
89	ERG	v-ets erythroblastosis virus E26 oncogene homolog (avian)
90	ESR1	estrogen receptor 1
91	ETS1	v-ets erythroblastosis virus E26 oncogene homolog 1 (avian)
92	ETS2	v-ets erythroblastosis virus E26 oncogene homolog 2 (avian)
93	ETV1	ets variant 1
94	ETV2	ets variant 2
95	ETV3	ets variant 3
96	ETV4	ets variant 4
97	ETV5	ets variant 5
98	ETV6	ets variant 6
99	ETV7	ets variant 7
100	EXO1	exonuclease 1
101	EZH2	enhancer of zeste homolog 2 (Drosophila)
102	FASN	fatty acid synthase
103	FBXW7	F-box and WD repeat domain containing 7
104	FEV	FEV (ETS oncogene family)
105	FGFR1	fibroblast growth factor receptor 1
106	FGFR2	fibroblast growth factor receptor 2
107	FGFR3	fibroblast growth factor receptor 3
108	FGFR4	fibroblast growth factor receptor 4
109	FLI1	Friend leukemia virus integration 1
110	FLT1	fms-related tyrosine kinase 1 (vascular endothelial growth factor/vascular permeability factor receptor)
111	FLT3	fms-related tyrosine kinase 3
112	FLT4	fms-related tyrosine kinase 4
113	FOS	FBJ murine osteosarcoma viral oncogene homolog
114	FOXA1	forkhead box A1
115	FOXC1	forkhead box C1
116	FZD7	frizzled homolog 7 (Drosophila)
117	GABPA	GA binding protein transcription factor, alpha subunit 60kDa
118	GAPDH	glyceraldehyde-3-phosphate dehydrogenase
119	GNA11	guanine nucleotide binding protein (G protein), alpha 11 (Gq class)
120	GNAQ	guanine nucleotide binding protein (G protein), q polypeptide
121	GNAS	GNAS complex locus
122	GPR160	G protein-coupled receptor 160
123	GRB7	growth factor receptor-bound protein 7
124	GSTM1	glutathione S-transferase M1
125	GUSB	glucuronidase, beta
126	HIF1A	hypoxia inducible factor 1, alpha subunit (basic helix-loop-helix transcription factor)
127	HNF1A	HNF1 homeobox A
128	HRAS	v-Ha-ras Harvey rat sarcoma viral oncogene homolog
129	HSP90AA1	heat shock protein 90kDa alpha (cytosolic), class A member 1
130	HSPA1A	heat shock 70kDa protein 1A
131	HSPB1	heat shock 27kDa protein 1
132	ID1	inhibitor of DNA binding 1, dominant negative helix-loop-helix protein
133	ID2	inhibitor of DNA binding 2, dominant negative helix-loop-helix protein
134	ID4	inhibitor of DNA binding 4, dominant negative helix-loop-helix protein
135	IDH1	isocitrate dehydrogenase 1 (NADP+), soluble
136	IDH2	isocitrate dehydrogenase 2 (NADP+), mitochondrial
137	IGF1R	insulin-like growth factor 1 receptor
138	INPP4B	inositol polyphosphate-4-phosphatase, type II, 105kDa
139	ITK	IL2-inducible T-cell kinase
140	JAG1	jagged 1 (Alagille syndrome)
141	JAK1	Janus kinase 1 (a protein tyrosine kinase)
142	JAK2	Janus kinase 2 (a protein tyrosine kinase)
143	JAK3	Janus kinase 3 (a protein tyrosine kinase, leukocyte)
144	JUN	jun oncogene
145	KDR	kinase insert domain receptor (a type III receptor tyrosine kinase)
146	KIF2C	kinesin family member 2C
147	KIT	v-kit Hardy-Zuckerman 4 feline sarcoma viral oncogene homolog
148	KNTC2	NDC80 homolog, kinetochore complex component (S. cerevisiae)
149	KRAS	v-Ki-ras2 Kirsten rat sarcoma viral oncogene homolog
150	KRT14	keratin 14
151	KRT17	keratin 17
152	KRT5	keratin 5
153	KRT6A	keratin 6A
154	MAP2K1	mitogen-activated protein kinase kinase 1
155	MAPK1	mitogen-activated protein kinase 1
156	MAPK14	mitogen-activated protein kinase 14
157	MAPK3	mitogen-activated protein kinase 3
158	MAPK8	mitogen-activated protein kinase 8
159	MAPT	microtubule-associated protein tau
160	MCL1	myeloid cell leukemia sequence 1 (BCL2-related)
161	MDM2	Mdm2 p53 binding protein homolog (mouse)
162	MDM4	Mdm4 p53 binding protein homolog (mouse)
163	MELK	maternal embryonic leucine zipper kinase
164	MET	met proto-oncogene (hepatocyte growth factor receptor)
165	MIA	melanoma inhibitory activity
166	MKI67	antigen identified by monoclonal antibody Ki-67
167	MLH1	mutL homolog 1, colon cancer, nonpolyposis type 2 (E. coli)
168	MLPH	melanophilin
169	MME	membrane metallo-endopeptidase
170	MMP10	matrix metallopeptidase 10 (stromelysin 2)
171	MMP11	matrix metallopeptidase 11 (stromelysin 3)
172	MMP13	matrix metallopeptidase 13 (collagenase 3)
173	MMP2	matrix metallopeptidase 2 (gelatinase A, 72kDa gelatinase, 72kDa type IV collagenase)
174	MMP9	matrix metallopeptidase 9 (gelatinase B, 92kDa gelatinase, 92kDa type IV collagenase)
175	MPL	myeloproliferative leukemia virus oncogene
176	MTOR	mechanistic target of rapamycin (serine/threonine kinase)
177	MYBL2	v-myb myeloblastosis viral oncogene homolog (avian)-like 2
178	MYC	v-myc myelocytomatosis viral oncogene homolog (avian)
179	NAT1	N-acetyltransferase 1 (arylamine N-acetyltransferase)
180	NF1	neurofibromin 1
181	NFKB1	nuclear factor of kappa light polypeptide gene enhancer in B-cells 1
182	NFKB2	nuclear factor of kappa light polypeptide gene enhancer in B-cells 2 (p49/p100)
183	NOTCH1	notch 1
184	NOTCH2	notch 2
185	NOTCH3	notch 3
186	NOTCH4	notch 4
187	NPM1	nucleophosmin (nucleolar phosphoprotein B23, numatrin)
188	NRAS	neuroblastoma RAS viral (v-ras) oncogene homolog
189	NTRK1	neurotrophic tyrosine kinase, receptor, type 1
190	OLIG2	oligodendrocyte lineage transcription factor 2
191	ORC6L	origin recognition complex, subunit 6 like (yeast
192	PAK1	p21 protein (Cdc42/Rac)-activated kinase 1
193	PCNA	proliferating cell nuclear antigen
194	PDGFRA	platelet-derived growth factor receptor, alpha polypeptide
195	PDGFRB	platelet-derived growth factor receptor, beta polypeptide
196	PGR	progesterone receptor
197	PHGDH	phosphoglycerate dehydrogenase
198	PIK3CA	phosphoinositide-3-kinase, catalytic, alpha polypeptide
199	PIK3R1	phosphoinositide-3-kinase, regulatory subunit 1 (alpha)
200	POU5F1	POU class 5 homeobox 1
201	PTCH1	patched homolog 1 (Drosophila)
202	PTCH2	patched homolog 2 (Drosophila)
203	PTEN	phosphatase and tensin homolog
204	PTK2	PTK2 protein tyrosine kinase 2
205	PTPN11	protein tyrosine phosphatase, non-receptor type 11
206	PTTG1	pituitary tumor-transforming 1
207	PUM1	pumilio homolog 1 (Drosophila)
208	RB1	retinoblastoma 1
209	REL	v-rel reticuloendotheliosis viral oncogene homolog (avian)
210	RELB	v-rel reticuloendotheliosis viral oncogene homolog B
211	RET	ret proto-oncogene
212	ROS1	c-ros oncogene 1 , receptor tyrosine kinase
213	RRM2	ribonucleotide reductase M2 polypeptide
214	SCUBE2	gnal peptide, CUB domain, EGF-like 2
215	SFRP1	secreted frizzled-related protein 1
216	SLC39A6	solute carrier family 39 (zinc transporter), member 6
217	SMAD2	SMAD family member 2
218	SMAD4	SMAD family member 4
219	SMARCB1	SWI/SNF related, matrix associated, actin dependent regulator of chromatin, subfamily b, member 1
220	SMO	smoothened homolog (Drosophila)
221	SNAI1	snail homolog 1 (Drosophila)
222	SNAI2	snail homolog 2 (Drosophila)
223	SOX2	SRY (sex determining region Y)-box 2
224	SPDEF	SAM pointed domain containing ets transcription factor
225	SPI1	spleen focus forming virus (SFFV) proviral integration oncogene spi1
226	SPIB	Spi-B transcription factor (Spi-1/PU.1 related)
227	SPIC	Spi-C transcription factor (Spi-1/PU.1 related)
228	SRC	v-src sarcoma (Schmidt-Ruppin A-2) viral oncogene homolog (avian)
229	STAT3	signal transducer and activator of transcription 3 (acute-phase response factor)
230	STK11	serine/threonine kinase 11
231	SYK	spleen tyrosine kinase
232	TBP	TATA box binding protein
233	TEK	TEK tyrosine kinase, endothelial
234	TFRC	transferrin receptor (p90, CD71)
235	TIE1	tyrosine kinase with immunoglobulin-like and EGF-like domains 1
236	TIMP2	TIMP metallopeptidase inhibitor 2
237	TIMP3	TIMP metallopeptidase inhibitor 3
238	TIMP4	TIMP metallopeptidase inhibitor 4
239	TMEM45B	transmembrane protein 45B
240	TOP1	topoisomerase (DNA) I
241	TP53	tumor protein p53
242	TP63	tumor protein p63
243	TUBB	tubulin, beta
244	TWIST1	twist homolog 1 (Drosophila)
245	TYMS	thymidylate synthetase
246	UBE2C	ubiquitin-conjugating enzyme E2C
247	UBE2T	ubiquitin-conjugating enzyme E2T (putative)
248	VCAM1	vascular cell adhesion molecule 1
249	VEGFA	vascular endothelial growth factor A
250	VHL	von Hippel-Lindau tumor suppressor
251	VIM	vimentin
252	WNT3A	wingless-type MMTV integration site family, member 3A
253	WNT5A	wingless-type MMTV integration site family, member 5A
254	WNT5B	wingless-type MMTV integration site family, member 5B
255	YBX1	Y box binding protein 1
256	ZEB1	zinc finger E-box binding homeobox 1
257	ZEB2	zinc finger E-box binding homeobox 2
